# Supplementary material for: Gender Differences in the Effect of Facial Attractiveness on Perception of Time
Source: Front Psychol. 2019 Jun 4;10:1292. doi: 10.3389/fpsyg.2019.01292 (PMC6558225; doi:10.3389/fpsyg.2019.01292)
Supplement: Supplementary file 3 [file Data_Sheet_3.zip]

Archive with 35 entries (34 files):
- duration reproduction task/
- duration reproduction task/1.bmp
- duration reproduction task/2.bmp
- duration reproduction task/21.bmp
- duration reproduction task/22.bmp
- duration reproduction task/23.bmp
- duration reproduction task/24.bmp
- duration reproduction task/25.bmp
- duration reproduction task/26.bmp
- duration reproduction task/27.bmp
- duration reproduction task/28.bmp
- duration reproduction task/3.bmp
- duration reproduction task/31.bmp
- duration reproduction task/32.bmp
- duration reproduction task/33.bmp
- duration reproduction task/34.bmp
- duration reproduction task/35.bmp
- duration reproduction task/36.bmp
- duration reproduction task/37.bmp
- duration reproduction task/38.bmp
- duration reproduction task/4.bmp
- duration reproduction task/5.bmp
- duration reproduction task/6.bmp
- duration reproduction task/7.bmp
- duration reproduction task/8.bmp
- duration reproduction task/i1.BMP
- duration reproduction task/i2.BMP
- duration reproduction task/i3.bmp
- duration reproduction task/i6.BMP
- duration reproduction task/i7.BMP
- duration reproduction task/learnpic.bmp
- duration reproduction task/pinkface.bmp
- duration reproduction task/release.ebs
- duration reproduction task/release.es
- duration reproduction task/release.wndpos
