# Supplementary material for: Gender Differences in the Effect of Facial Attractiveness on Perception of Time
Source: Front Psychol. 2019 Jun 4;10:1292. doi: 10.3389/fpsyg.2019.01292 (PMC6558225; doi:10.3389/fpsyg.2019.01292)
Supplement: Supplementary file 3 [file Data_Sheet_3.zip › duration reproduction task/release.ebs]

'
'
'
'	C:\Users\38257\Desktop\ÉóÃÀÆ«ºÃ¶ÔÊ±¾àÖª¾õµÄÓ°Ïì\20180716ÊµÑé³ÌÐò\ÊµÑé³ÌÐò£ºÃæ¿×¸´ÖÆ·¨\release.ebs
'	Generated on: 11/29/2018	20:53:07
'
'
'	This file generated with E-Studio interface.
'	E-Prime Copyright © 2002 Psychology Software Tools.
'	ALL RIGHTS RESERVED
'
'	Legal use of this experiment script requires a full E-Prime or Runtime License.
'
'
'	Author:
'		Yu (SWU)
'
'
'
'

Option CStrings On
Dim ebContext as Context


'--------------------------------------------------------------------------
' Class Declarations
'--------------------------------------------------------------------------


'--------------------------------------------------------------------------
'InitImageDisplayDefaults
'--------------------------------------------------------------------------
Sub InitImageDisplayDefaults(theImageDisplay As ImageDisplay)

	If theImageDisplay Is Nothing Then Exit Sub

	theImageDisplay.X = "center"
	theImageDisplay.Y = "center"
	theImageDisplay.Width = "100%"
	theImageDisplay.Height = "100%"
	theImageDisplay.BackColor = CColor("black")
	theImageDisplay.BackStyle = "opaque"
	theImageDisplay.BorderColor = CColor("black")
	theImageDisplay.BorderWidth = CLng("0")
	theImageDisplay.XAlign = "center"
	theImageDisplay.YAlign = "center"
	theImageDisplay.AlignHorizontal = "center"
	theImageDisplay.AlignVertical = "center"
	theImageDisplay.ClearAfter = CLogical("No")
	theImageDisplay.UseSourceColorKey = CLogical("No")
	theImageDisplay.SourceColorKey = CColor("black")
	theImageDisplay.MirrorLeftRight = CLogical("No")
	theImageDisplay.MirrorUpDown = CLogical("No")
	theImageDisplay.Stretch = CLogical("No")

End Sub


'--------------------------------------------------------------------------
'InitTextDisplayDefaults
'--------------------------------------------------------------------------
Sub InitTextDisplayDefaults(theTextDisplay As TextDisplay)

	If theTextDisplay Is Nothing Then Exit Sub

	theTextDisplay.X = "center"
	theTextDisplay.Y = "center"
	theTextDisplay.Width = "100%"
	theTextDisplay.Height = "100%"
	theTextDisplay.ForeColor = CColor("black")
	theTextDisplay.BackColor = CColor("white")
	theTextDisplay.BackStyle = "opaque"
	theTextDisplay.BorderColor = CColor("black")
	theTextDisplay.BorderWidth = CLng("0")
	theTextDisplay.XAlign = "center"
	theTextDisplay.YAlign = "center"
	theTextDisplay.AlignHorizontal = "center"
	theTextDisplay.AlignVertical = "center"
	theTextDisplay.WordWrap = True
	theTextDisplay.ClearAfter = CLogical("No")
	theTextDisplay.FontName = "Courier New"
	theTextDisplay.FontSize = "18"
	theTextDisplay.FontBold = CLogical("Yes")
	theTextDisplay.FontItalic = CLogical("No")
	theTextDisplay.FontUnderline = CLogical("No")
	theTextDisplay.FontStrikeout = CLogical("No")

End Sub


'--------------------------------------------------------------------------
'InitSlideStateDefaults
'--------------------------------------------------------------------------
Sub InitSlideStateDefaults(theSlideState As SlideState)

	If theSlideState Is Nothing Then Exit Sub

	theSlideState.X = "center"
	theSlideState.Y = "center"
	theSlideState.Width = "100%"
	theSlideState.Height = "100%"
	theSlideState.BackColor = CColor("white")
	theSlideState.BackStyle = "opaque"
	theSlideState.BorderColor = CColor("black")
	theSlideState.BorderWidth = CLng("0")
	theSlideState.XAlign = "center"
	theSlideState.YAlign = "center"
	theSlideState.ClearAfter = CLogical("No")
	theSlideState.Enabled = CLogical("Yes")

End Sub

'--------------------------------------------------------------------------
'InitSlideVisualStimDefaults
'--------------------------------------------------------------------------
Sub InitSlideVisualStimDefaults(theSlideVisualStim As SlideVisualStim)

	If theSlideVisualStim Is Nothing Then Exit Sub

	theSlideVisualStim.X = "center"
	theSlideVisualStim.Y = "center"
	theSlideVisualStim.Width = "25%"
	theSlideVisualStim.Height = "25%"
	theSlideVisualStim.ForeColor = CColor("black")
	theSlideVisualStim.BackColor = CColor("white")
	theSlideVisualStim.BackStyle = "opaque"
	theSlideVisualStim.BorderColor = CColor("black")
	theSlideVisualStim.BorderWidth = CLng("0")
	theSlideVisualStim.XAlign = "center"
	theSlideVisualStim.YAlign = "center"
	theSlideVisualStim.AlignHorizontal = "center"
	theSlideVisualStim.AlignVertical = "center"

End Sub

'--------------------------------------------------------------------------
'InitSlideTextDefaults
'--------------------------------------------------------------------------
Sub InitSlideTextDefaults(theSlideText As SlideText)

	If theSlideText Is Nothing Then Exit Sub

	InitSlideVisualStimDefaults theSlideText

	theSlideText.WordWrap = True
	theSlideText.FontName = "Courier New"
	theSlideText.FontSize = "18"
	theSlideText.FontBold = CLogical("Yes")
	theSlideText.FontItalic = CLogical("No")
	theSlideText.FontUnderline = CLogical("No")
	theSlideText.FontStrikeout = CLogical("No")

End Sub

'--------------------------------------------------------------------------
'InitSlideImageDefaults
'--------------------------------------------------------------------------
Sub InitSlideImageDefaults(theSlideImage As SlideImage)

	If theSlideImage Is Nothing Then Exit Sub

	InitSlideVisualStimDefaults theSlideImage

	theSlideImage.Stretch = CLogical("No")
	theSlideImage.MirrorLeftRight = CLogical("No")
	theSlideImage.MirrorUpDown = CLogical("No")
	theSlideImage.UseSourceColorKey = CLogical("No")
	theSlideImage.SourceColorKey = CColor("black")

End Sub

'--------------------------------------------------------------------------
'InitSlideSoundBufferDefaults
'--------------------------------------------------------------------------
Sub InitSlideSoundBufferDefaults(theSoundBuffer As SoundBuffer)

	If theSoundBuffer Is Nothing Then Exit Sub

	theSoundBuffer.Loop = CLogical("No")
	theSoundBuffer.StopAfter = CLogical("Yes")
	theSoundBuffer.StartOffset = "0"
	theSoundBuffer.StopOffset = "0"

End Sub


'--------------------------------------------------------------------------
' Instance Declarations
'--------------------------------------------------------------------------
Dim Display As DisplayDevice
Dim DisplayEchoClients As DisplayDeviceEchoClientManager
Dim DisplayEchoClient As DisplayDeviceEchoClient
Dim Sound As SoundDevice
Dim Keyboard As KeyboardDevice
Dim Mouse As MouseDevice
Dim SessionProc As Procedure

Dim ImageDisplay1 As ImageDisplay
Dim ImageDisplay1EchoClients As EchoClientCollection

Dim List1 As List

Dim pro1 As Procedure

Dim TextDisplay1 As TextDisplay

Dim Slide1 As Slide
Dim Slide1_State As SlideState
Dim Slide1_SlideImage As SlideImage

Dim TextDisplay2 As TextDisplay
Dim TextDisplay2EchoClients As EchoClientCollection

Dim Slide2 As Slide
Dim Slide2EchoClients As EchoClientCollection
Dim Slide2_State As SlideState
Dim Slide2_SlideImage As SlideImage

Dim TextDisplay3 As TextDisplay

Dim ImageDisplay3 As ImageDisplay
Dim ImageDisplay3EchoClients As EchoClientCollection

Dim List3 As List

Dim ImageDisplay6 As ImageDisplay
Dim ImageDisplay6EchoClients As EchoClientCollection

Dim ImageDisplay7 As ImageDisplay
Dim ImageDisplay7EchoClients As EchoClientCollection

Dim pro3 As Procedure

Dim TextDisplay6 As TextDisplay

Dim Slide3 As Slide
Dim Slide3_State As SlideState
Dim Slide3_SlideImage As SlideImage

Dim TextDisplay8 As TextDisplay
Dim TextDisplay8EchoClients As EchoClientCollection

Dim Slide4 As Slide
Dim Slide4EchoClients As EchoClientCollection
Dim Slide4_State As SlideState
Dim Slide4_SlideImage As SlideImage

Dim TextDisplay9 As TextDisplay
Dim TextDisplay9EchoClients As EchoClientCollection

Dim ImageDisplay5 As ImageDisplay
Dim ImageDisplay5EchoClients As EchoClientCollection

Dim TextDisplay4 As TextDisplay

Dim TextDisplay5 As TextDisplay


'--------------------------------------------------------------------------
' Package Declare Script
'--------------------------------------------------------------------------


'--------------------------------------------------------------------------
' User Script
'--------------------------------------------------------------------------
public N as integer


'--------------------------------------------------------------------------
' Package Global Script
'--------------------------------------------------------------------------


'--------------------------------------------------------------------------
' Package Routines
'--------------------------------------------------------------------------


'--------------------------------------------------------------------------
' Implementation
'--------------------------------------------------------------------------
Sub SessionProc_Run(c as Context)
	
	
	ImageDisplay1.InputMasks.Reset
	
	ImageDisplay1EchoClients.RemoveAll
	ImageDisplay1.InputMasks.Add Keyboard.CreateInputMask("{ENTER}", "", CLng(ImageDisplay1.Duration), CLng("1"), ebEndResponseActionTerminate, CLogical("Yes"), "", "", "ResponseMode:All ProcessBackspace:Yes")

	
	ImageDisplay1.Run
	
	''''''''''''''''''''''''''''''''''''''''''''''''''''''''''''''''''''
	'	Label - Label9 BEGIN
	''''''''''''''''''''''''''''''''''''''''''''''''''''''''''''''''''''

Label9:
	If Err.Number = ebInputAccepted Then
		Err.Clear
		Resume Label9Resume
	ElseIf Err.Number <> 0 Then
		'NOTE: If you receive a runtime error here, it
		' is because a runtime error other than ebInputAccepted
		' was thrown (ebInputAccepted for catching input masks that jump).
		'You are encouraged to either handle the error so that
		' it is not thrown in the future or will have to set up
		' your own error handler, which will also need to take
		' into account for any input masks that jump.
		'
		'Raise the error so the default error handler will show the message
		Err.Raise Err.Number
	End If

Label9Resume:

	''''''''''''''''''''''''''''''''''''''''''''''''''''''''''''''''''''
	'	Label - Label9 END
	''''''''''''''''''''''''''''''''''''''''''''''''''''''''''''''''''''

	List3.Run c
	
	
	ImageDisplay6.InputMasks.Reset
	
	ImageDisplay6EchoClients.RemoveAll
	ImageDisplay6.InputMasks.Add Keyboard.CreateInputMask("{ENTER}r", "", CLng(ImageDisplay6.Duration), CLng("1"), ebEndResponseActionTerminate, CLogical("Yes"), "", "", "ResponseMode:All ProcessBackspace:Yes")

	
	ImageDisplay6.Run
	
	'''''''''''''''''''''''''''''''''''''''''''''
	' InLine - InLine5 BEGIN
	'''''''''''''''''''''''''''''''''''''''''''''
	if ImageDisplay6.RESP="r" then
   goto Label9
else
   goto Label10
end if

	'''''''''''''''''''''''''''''''''''''''''''''
	' InLine - InLine5 END
	'''''''''''''''''''''''''''''''''''''''''''''
	
	
	''''''''''''''''''''''''''''''''''''''''''''''''''''''''''''''''''''
	'	Label - Label10 BEGIN
	''''''''''''''''''''''''''''''''''''''''''''''''''''''''''''''''''''

Label10:
	If Err.Number = ebInputAccepted Then
		Err.Clear
		Resume Label10Resume
	ElseIf Err.Number <> 0 Then
		'NOTE: If you receive a runtime error here, it
		' is because a runtime error other than ebInputAccepted
		' was thrown (ebInputAccepted for catching input masks that jump).
		'You are encouraged to either handle the error so that
		' it is not thrown in the future or will have to set up
		' your own error handler, which will also need to take
		' into account for any input masks that jump.
		'
		'Raise the error so the default error handler will show the message
		Err.Raise Err.Number
	End If

Label10Resume:

	''''''''''''''''''''''''''''''''''''''''''''''''''''''''''''''''''''
	'	Label - Label10 END
	''''''''''''''''''''''''''''''''''''''''''''''''''''''''''''''''''''

	
	
	ImageDisplay7.InputMasks.Reset
	
	ImageDisplay7EchoClients.RemoveAll
	ImageDisplay7.InputMasks.Add Keyboard.CreateInputMask("{ENTER}", "", CLng(ImageDisplay7.Duration), CLng("1"), ebEndResponseActionTerminate, CLogical("Yes"), "", "", "ResponseMode:All ProcessBackspace:Yes")

	
	ImageDisplay7.Run
	List1.Run c
	
	
	ImageDisplay3.InputMasks.Reset
	
	ImageDisplay3EchoClients.RemoveAll
	
	Set DisplayEchoClients = Display.EchoClients
	Set DisplayEchoClient = DisplayEchoClients.CreateEchoClient("45%", "80%", "10%", "10%")
	DisplayEchoClient.ForeColor = CColor("white")
	DisplayEchoClient.BackColor = CColor("gray")
	DisplayEchoClient.BackStyle = "opaque"
	DisplayEchoClient.BorderColor = CColor("black")
	DisplayEchoClient.BorderWidth = CLng("0")
	DisplayEchoClient.FontName = "Courier New"
	DisplayEchoClient.FontSize = "18"
	DisplayEchoClient.FontBold = CLogical("Yes")
	DisplayEchoClient.FontItalic = CLogical("No")
	DisplayEchoClient.FontUnderline = CLogical("No")
	DisplayEchoClient.FontStrikeout = CLogical("No")
	DisplayEchoClient.ShowPositionMarker = CLogical("No")
	DisplayEchoClient.ClearAfter = CLogical("No")
	DisplayEchoClient.WordWrap = CLogical("Yes")

	ImageDisplay3EchoClients.Add DisplayEchoClient
	ImageDisplay3.InputMasks.Add Keyboard.CreateInputMask("123456789{ENTER}{BACKSPACE}", "", CLng(ImageDisplay3.Duration), CLng("3"), ebEndResponseActionTerminate, CLogical("Yes"), "{ENTER}", "", "ResponseMode:All ProcessBackspace:Yes", ImageDisplay3EchoClients)

	
	ImageDisplay3EchoClients.RemoveAll

	Set DisplayEchoClients = Nothing
	Set DisplayEchoClient = Nothing

	ImageDisplay3.Run
	c.SetAttrib "ImageDisplay3.RESP", ImageDisplay3.RESP
	
	
	
	ImageDisplay5.InputMasks.Reset
	
	ImageDisplay5EchoClients.RemoveAll
	ImageDisplay5.InputMasks.Add Keyboard.CreateInputMask("{ANY}", "", CLng(ImageDisplay5.Duration), CLng("1"), ebEndResponseActionTerminate, CLogical("Yes"), "", "", "ResponseMode:All ProcessBackspace:Yes")

	
	ImageDisplay5.Run
	c.SetAttrib "ImageDisplay3.RESP", ImageDisplay3.RESP
	

	c.Log
End Sub

Sub pro1_Run(c as Context)
	
	'''''''''''''''''''''''''''''''''''''''''''''
	' InLine - InLine2 BEGIN
	'''''''''''''''''''''''''''''''''''''''''''''
	set TextDisplay1.duration=random(500,1000)
	'''''''''''''''''''''''''''''''''''''''''''''
	' InLine - InLine2 END
	'''''''''''''''''''''''''''''''''''''''''''''
	
	
	TextDisplay1.Run
	
	
	Select Case Slide1.ActiveState
		Case "Default"


			Set Slide1_SlideImage = CSlideImage(Slide1.States.Item("Default").Objects(1))
			Slide1_SlideImage.Filename = c.GetAttrib("testPic") &_ 
				".bmp"
			Slide1_SlideImage.Load
			Set Slide1_SlideImage = Nothing
	End Select

	Slide1.Duration = CLng(c.GetAttrib("testDuration"))
	Slide1.Run
	
	
	TextDisplay5.Run
	
	
	TextDisplay2.InputMasks.Reset
	
	TextDisplay2EchoClients.RemoveAll
	TextDisplay2.InputMasks.Add Keyboard.CreateInputMask("{SPACE}", "", CLng(TextDisplay2.Duration), CLng("1"), ebEndResponseActionTerminate, CLogical("Yes"), "", "", "ResponseMode:All ProcessBackspace:Yes")

	
	TextDisplay2.Run
	
	
	Select Case Slide2.ActiveState
		Case "Default"


			Set Slide2_SlideImage = CSlideImage(Slide2.States.Item("Default").Objects(1))
			Set Slide2_SlideImage = Nothing
	End Select

	
	Slide2.InputMasks.Reset
	
	Slide2EchoClients.RemoveAll
	Slide2.InputMasks.Add Keyboard.CreateInputMask("{-SPACE}", "", CLng(Slide2.Duration), CLng("1"), ebEndResponseActionTerminate, CLogical("Yes"), "", "", "ResponseMode:All ProcessBackspace:Yes")

	
	Slide2.Run
	
	c.SetAttrib "Slide2.OnsetDelay", Slide2.OnsetDelay
	c.SetAttrib "Slide2.OnsetTime", Slide2.OnsetTime
	c.SetAttrib "Slide2.DurationError", Slide2.DurationError
	c.SetAttrib "Slide2.RTTime", Slide2.RTTime
	c.SetAttrib "Slide2.ACC", Slide2.ACC
	c.SetAttrib "Slide2.RT", Slide2.RT
	c.SetAttrib "Slide2.RESP", Slide2.RESP
	c.SetAttrib "Slide2.CRESP", Slide2.CRESP
	
	
	TextDisplay3.Run
	c.SetAttrib "TextDisplay3.RESP", TextDisplay3.RESP
	
	c.SetAttrib "Slide2.OnsetDelay", Slide2.OnsetDelay
	c.SetAttrib "Slide2.OnsetTime", Slide2.OnsetTime
	c.SetAttrib "Slide2.DurationError", Slide2.DurationError
	c.SetAttrib "Slide2.RTTime", Slide2.RTTime
	c.SetAttrib "Slide2.ACC", Slide2.ACC
	c.SetAttrib "Slide2.RT", Slide2.RT
	c.SetAttrib "Slide2.RESP", Slide2.RESP
	c.SetAttrib "Slide2.CRESP", Slide2.CRESP
	
	c.SetAttrib "TextDisplay3.RESP", TextDisplay3.RESP
	

	c.Log
End Sub


Sub pro3_Run(c as Context)
	
	'''''''''''''''''''''''''''''''''''''''''''''
	' InLine - InLine1 BEGIN
	'''''''''''''''''''''''''''''''''''''''''''''
	set TextDisplay6.duration=random(500,1000)
	'''''''''''''''''''''''''''''''''''''''''''''
	' InLine - InLine1 END
	'''''''''''''''''''''''''''''''''''''''''''''
	
	
	TextDisplay6.Run
	
	
	Select Case Slide3.ActiveState
		Case "Default"


			Set Slide3_SlideImage = CSlideImage(Slide3.States.Item("Default").Objects(1))
			Set Slide3_SlideImage = Nothing
	End Select

	Slide3.Duration = CLng(c.GetAttrib("learnDuration"))
	Slide3.Run
	
	
	TextDisplay4.Run
	
	
	TextDisplay8.InputMasks.Reset
	
	TextDisplay8EchoClients.RemoveAll
	TextDisplay8.InputMasks.Add Keyboard.CreateInputMask("{SPACE}", "", CLng(TextDisplay8.Duration), CLng("1"), ebEndResponseActionTerminate, CLogical("Yes"), "", "", "ResponseMode:All ProcessBackspace:Yes")

	
	TextDisplay8.Run
	
	
	Select Case Slide4.ActiveState
		Case "Default"


			Set Slide4_SlideImage = CSlideImage(Slide4.States.Item("Default").Objects(1))
			Set Slide4_SlideImage = Nothing
	End Select

	
	Slide4.InputMasks.Reset
	
	Slide4EchoClients.RemoveAll
	Slide4.InputMasks.Add Keyboard.CreateInputMask("{-SPACE}", "", CLng(Slide4.Duration), CLng("1"), ebEndResponseActionTerminate, CLogical("Yes"), "", "", "ResponseMode:All ProcessBackspace:Yes")

	
	Slide4.Run
	
	c.SetAttrib "Slide4.OnsetDelay", Slide4.OnsetDelay
	c.SetAttrib "Slide4.OnsetTime", Slide4.OnsetTime
	c.SetAttrib "Slide4.DurationError", Slide4.DurationError
	c.SetAttrib "Slide4.RTTime", Slide4.RTTime
	c.SetAttrib "Slide4.ACC", Slide4.ACC
	c.SetAttrib "Slide4.RT", Slide4.RT
	c.SetAttrib "Slide4.RESP", Slide4.RESP
	c.SetAttrib "Slide4.CRESP", Slide4.CRESP
	
	
	
	TextDisplay9.InputMasks.Reset
	
	TextDisplay9EchoClients.RemoveAll
	TextDisplay9.InputMasks.Add Keyboard.CreateInputMask("q", "", CLng(TextDisplay9.Duration), CLng("1"), ebEndResponseActionTerminate, CLogical("Yes"), "", "", "ResponseMode:All ProcessBackspace:Yes")

	
	TextDisplay9.Run
	c.SetAttrib "TextDisplay9.RESP", TextDisplay9.RESP
	
	c.SetAttrib "Slide4.OnsetDelay", Slide4.OnsetDelay
	c.SetAttrib "Slide4.OnsetTime", Slide4.OnsetTime
	c.SetAttrib "Slide4.DurationError", Slide4.DurationError
	c.SetAttrib "Slide4.RTTime", Slide4.RTTime
	c.SetAttrib "Slide4.ACC", Slide4.ACC
	c.SetAttrib "Slide4.RT", Slide4.RT
	c.SetAttrib "Slide4.RESP", Slide4.RESP
	c.SetAttrib "Slide4.CRESP", Slide4.CRESP
	
	c.SetAttrib "TextDisplay9.RESP", TextDisplay9.RESP
	

	c.Log
End Sub


'--------------------------------------------------------------------------
' InitDevices
'
'--------------------------------------------------------------------------
Sub InitDevices(c As Context)


	SetOSThreadPriority 3


	Set Display = New DisplayDevice
	Display.Name = "Display"

	Dim DisplayDisplayDeviceInfo As DisplayDeviceInfo
	DisplayDisplayDeviceInfo.XRes = 1024
	DisplayDisplayDeviceInfo.YRes = 768
	DisplayDisplayDeviceInfo.ColorDepth = 32
	DisplayDisplayDeviceInfo.RefreshRate = 0
	DisplayDisplayDeviceInfo.NumPages = 0

	Display.Open DisplayDisplayDeviceInfo
	c.SetAttrib "Display.RefreshRate", Format$(Display.CalculatedRefreshRate, "0.000")

	Set Sound = New SoundDevice
	Sound.Name = "Sound"

	Dim SoundSoundOutDeviceInfo As SoundDeviceInfo
	SoundSoundOutDeviceInfo.Channels = 2
	SoundSoundOutDeviceInfo.SamplesPerSecond = 44100
	SoundSoundOutDeviceInfo.BitsPerSample = 16
	Sound.Open SoundSoundOutDeviceInfo

	Set Keyboard = New KeyboardDevice
	Keyboard.Name = "Keyboard"

	Dim KeyboardKeyboardDeviceInfo as KeyboardDeviceInfo
	KeyboardKeyboardDeviceInfo.CollectionMode = ebPressesAndReleases
	KeyboardKeyboardDeviceInfo.CapsLock = ebCapsLockOff
	KeyboardKeyboardDeviceInfo.NumLock = ebNumLockOn
	Keyboard.Open KeyboardKeyboardDeviceInfo
	
	Set Mouse = New MouseDevice
	Mouse.Name = "Mouse"

	Dim MouseMouseDeviceInfo as MouseDeviceInfo
	MouseMouseDeviceInfo.OpenMode = ebMouseOpenModeDirect
	MouseMouseDeviceInfo.CollectionMode = ebPressesOnly
	MouseMouseDeviceInfo.ShowCursor = False
	Mouse.Open MouseMouseDeviceInfo


	SetOSThreadPriority 0

End Sub


'--------------------------------------------------------------------------
' InitObjects
'
'--------------------------------------------------------------------------
Sub InitObjects(c As Context)

	Set SessionProc = New Procedure
	SessionProc.Name = "SessionProc"
	SessionProc.Tag = ""
	SessionProc.Subroutine = "SessionProc_Run"

	Set ImageDisplay1 = New ImageDisplay
	ImageDisplay1.Name = "ImageDisplay1"
	ImageDisplay1.Tag = ""

	Set ImageDisplay1EchoClients = New EchoClientCollection
	ImageDisplay1.Filename = "i1.BMP"
	ImageDisplay1.Load

	InitImageDisplayDefaults ImageDisplay1

	ImageDisplay1.Duration = CLng("600000")
	ImageDisplay1.TimingMode = ebTimingModeEvent
	ImageDisplay1.PreRelease = Val("0")

	ImageDisplay1.OnsetSync = 1
	ImageDisplay1.OffsetSync = 0

	Set List1 = New List
	List1.Name = "List1"
	List1.Tag = ""

	'Initialization for List1
	
	Set List1.Order = New RandomOrder
	Set List1.Deletion = NoDeletion
	List1.ResetEveryRun = False

	' Create the column headings
	List1.AddAttrib "testDuration"
	List1.AddAttrib "testPic"
	List1.Filename = ""
	List1.LoadMethod = ebLoadMethodEmbedded

	List1.Load

	Set List1.TerminateCondition = Cycles(1)
	Set List1.ResetCondition = Samples(120)
	List1.Reset
	
	Set pro1 = New Procedure
	pro1.Name = "pro1"
	pro1.Tag = ""
	pro1.Subroutine = "pro1_Run"

	Set TextDisplay1 = New TextDisplay
	TextDisplay1.Name = "TextDisplay1"
	TextDisplay1.Tag = ""

	InitTextDisplayDefaults TextDisplay1

	TextDisplay1.Text = "+"
	TextDisplay1.BackColor = CColor("black")
	TextDisplay1.ForeColor = CColor("white")
	TextDisplay1.FontName = "Times New Roman"
	TextDisplay1.FontSize = "45"
	TextDisplay1.Duration = CLng("500")
	TextDisplay1.TimingMode = ebTimingModeEvent
	TextDisplay1.PreRelease = Val("0")

	TextDisplay1.OnsetSync = 1
	TextDisplay1.OffsetSync = 0

	Set Slide1 = New Slide
	Slide1.Name = "Slide1"
	Slide1.Tag = ""
	Slide1.TimingMode = ebTimingModeEvent
	Slide1.PreRelease = Val("0")

	Slide1.OnsetSync = 1
	Slide1.OffsetSync = 0

	Set Slide1_State = New SlideState
	Slide1_State.Name = "Default"

	InitSlideStateDefaults Slide1_State

	Slide1_State.BackColor = CColor("black")

	Slide1.States.Add Slide1_State, "Default"


	Set Slide1_SlideImage = New SlideImage
	Slide1_SlideImage.Name = "Image1"

	InitSlideImageDefaults Slide1_SlideImage

	Slide1_SlideImage.Width = "75%"
	Slide1_SlideImage.Height = "75%"
	Slide1_SlideImage.BackColor = CColor("black")
	Slide1.States.Item("Default").Objects.Add Slide1_SlideImage, "Image1"
	Slide1.ActiveState = "Default"

	Set TextDisplay2 = New TextDisplay
	TextDisplay2.Name = "TextDisplay2"
	TextDisplay2.Tag = ""

	Set TextDisplay2EchoClients = New EchoClientCollection

	InitTextDisplayDefaults TextDisplay2

	TextDisplay2.Text = "?"
	TextDisplay2.BackColor = CColor("black")
	TextDisplay2.ForeColor = CColor("white")
	TextDisplay2.FontName = "Times New Roman"
	TextDisplay2.FontSize = "60"
	TextDisplay2.Duration = CLng("3000")
	TextDisplay2.TimingMode = ebTimingModeEvent
	TextDisplay2.PreRelease = Val("0")

	TextDisplay2.OnsetSync = 1
	TextDisplay2.OffsetSync = 0

	Set Slide2 = New Slide
	Slide2.Name = "Slide2"
	Slide2.Tag = ""

	Set Slide2EchoClients = New EchoClientCollection
	Slide2.Duration = CLng("9000")
	Slide2.TimingMode = ebTimingModeEvent
	Slide2.PreRelease = Val("0")

	Slide2.OnsetSync = 1
	Slide2.OffsetSync = 0

	Set Slide2_State = New SlideState
	Slide2_State.Name = "Default"

	InitSlideStateDefaults Slide2_State

	Slide2_State.BackColor = CColor("black")

	Slide2.States.Add Slide2_State, "Default"


	Set Slide2_SlideImage = New SlideImage
	Slide2_SlideImage.Name = "Image1"
	Slide2_SlideImage.Filename = "pinkface.bmp"
	Slide2_SlideImage.Load

	InitSlideImageDefaults Slide2_SlideImage

	Slide2_SlideImage.Width = "75%"
	Slide2_SlideImage.Height = "75%"
	Slide2_SlideImage.BackColor = CColor("black")
	Slide2.States.Item("Default").Objects.Add Slide2_SlideImage, "Image1"
	Slide2.ActiveState = "Default"

	Set TextDisplay3 = New TextDisplay
	TextDisplay3.Name = "TextDisplay3"
	TextDisplay3.Tag = ""

	InitTextDisplayDefaults TextDisplay3

	TextDisplay3.Text = ""
	TextDisplay3.BackColor = CColor("black")
	TextDisplay3.Duration = CLng("3000")
	TextDisplay3.TimingMode = ebTimingModeEvent
	TextDisplay3.PreRelease = Val("0")

	TextDisplay3.OnsetSync = 1
	TextDisplay3.OffsetSync = 0

	Set ImageDisplay3 = New ImageDisplay
	ImageDisplay3.Name = "ImageDisplay3"
	ImageDisplay3.Tag = ""

	Set ImageDisplay3EchoClients = New EchoClientCollection
	ImageDisplay3.Filename = "i6.BMP"
	ImageDisplay3.Load

	InitImageDisplayDefaults ImageDisplay3

	ImageDisplay3.SourceColorKey = CColor("gray")
	ImageDisplay3.Duration = CLng("-1")
	ImageDisplay3.TimingMode = ebTimingModeEvent
	ImageDisplay3.PreRelease = Val("0")

	ImageDisplay3.OnsetSync = 1
	ImageDisplay3.OffsetSync = 0

	Set List3 = New List
	List3.Name = "List3"
	List3.Tag = ""

	'Initialization for List3
	
	Set List3.Order = New RandomOrder
	Set List3.Deletion = NoDeletion
	List3.ResetEveryRun = False

	' Create the column headings
	List3.AddAttrib "learnDuration"
	List3.Filename = ""
	List3.LoadMethod = ebLoadMethodEmbedded

	List3.Load

	Set List3.TerminateCondition = Cycles(1)
	Set List3.ResetCondition = Samples(5)
	List3.Reset
	
	Set ImageDisplay6 = New ImageDisplay
	ImageDisplay6.Name = "ImageDisplay6"
	ImageDisplay6.Tag = ""

	Set ImageDisplay6EchoClients = New EchoClientCollection
	ImageDisplay6.Filename = "i2.BMP"
	ImageDisplay6.Load

	InitImageDisplayDefaults ImageDisplay6

	ImageDisplay6.Duration = CLng("120000")
	ImageDisplay6.TimingMode = ebTimingModeEvent
	ImageDisplay6.PreRelease = Val("0")

	ImageDisplay6.OnsetSync = 1
	ImageDisplay6.OffsetSync = 0

	Set ImageDisplay7 = New ImageDisplay
	ImageDisplay7.Name = "ImageDisplay7"
	ImageDisplay7.Tag = ""

	Set ImageDisplay7EchoClients = New EchoClientCollection
	ImageDisplay7.Filename = "i3.bmp"
	ImageDisplay7.Load

	InitImageDisplayDefaults ImageDisplay7

	ImageDisplay7.Duration = CLng("120000")
	ImageDisplay7.TimingMode = ebTimingModeEvent
	ImageDisplay7.PreRelease = Val("0")

	ImageDisplay7.OnsetSync = 1
	ImageDisplay7.OffsetSync = 0

	Set pro3 = New Procedure
	pro3.Name = "pro3"
	pro3.Tag = ""
	pro3.Subroutine = "pro3_Run"

	Set TextDisplay6 = New TextDisplay
	TextDisplay6.Name = "TextDisplay6"
	TextDisplay6.Tag = ""

	InitTextDisplayDefaults TextDisplay6

	TextDisplay6.Text = "+"
	TextDisplay6.BackColor = CColor("black")
	TextDisplay6.ForeColor = CColor("white")
	TextDisplay6.FontName = "Times New Roman"
	TextDisplay6.FontSize = "45"
	TextDisplay6.Duration = CLng("500")
	TextDisplay6.TimingMode = ebTimingModeEvent
	TextDisplay6.PreRelease = Val("0")

	TextDisplay6.OnsetSync = 1
	TextDisplay6.OffsetSync = 0

	Set Slide3 = New Slide
	Slide3.Name = "Slide3"
	Slide3.Tag = ""
	Slide3.TimingMode = ebTimingModeEvent
	Slide3.PreRelease = Val("0")

	Slide3.OnsetSync = 1
	Slide3.OffsetSync = 0

	Set Slide3_State = New SlideState
	Slide3_State.Name = "Default"

	InitSlideStateDefaults Slide3_State

	Slide3_State.BackColor = CColor("black")

	Slide3.States.Add Slide3_State, "Default"


	Set Slide3_SlideImage = New SlideImage
	Slide3_SlideImage.Name = "Image1"
	Slide3_SlideImage.Filename = "learnpic.bmp"
	Slide3_SlideImage.Load

	InitSlideImageDefaults Slide3_SlideImage

	Slide3_SlideImage.Width = "75%"
	Slide3_SlideImage.Height = "75%"
	Slide3_SlideImage.BackColor = CColor("black")
	Slide3.States.Item("Default").Objects.Add Slide3_SlideImage, "Image1"
	Slide3.ActiveState = "Default"

	Set TextDisplay8 = New TextDisplay
	TextDisplay8.Name = "TextDisplay8"
	TextDisplay8.Tag = ""

	Set TextDisplay8EchoClients = New EchoClientCollection

	InitTextDisplayDefaults TextDisplay8

	TextDisplay8.Text = "?"
	TextDisplay8.BackColor = CColor("black")
	TextDisplay8.ForeColor = CColor("white")
	TextDisplay8.FontName = "Times New Roman"
	TextDisplay8.FontSize = "60"
	TextDisplay8.Duration = CLng("3000")
	TextDisplay8.TimingMode = ebTimingModeEvent
	TextDisplay8.PreRelease = Val("0")

	TextDisplay8.OnsetSync = 1
	TextDisplay8.OffsetSync = 0

	Set Slide4 = New Slide
	Slide4.Name = "Slide4"
	Slide4.Tag = ""

	Set Slide4EchoClients = New EchoClientCollection
	Slide4.Duration = CLng("9000")
	Slide4.TimingMode = ebTimingModeEvent
	Slide4.PreRelease = Val("0")

	Slide4.OnsetSync = 1
	Slide4.OffsetSync = 0

	Set Slide4_State = New SlideState
	Slide4_State.Name = "Default"

	InitSlideStateDefaults Slide4_State

	Slide4_State.BackColor = CColor("black")

	Slide4.States.Add Slide4_State, "Default"


	Set Slide4_SlideImage = New SlideImage
	Slide4_SlideImage.Name = "Image1"
	Slide4_SlideImage.Filename = "pinkface.bmp"
	Slide4_SlideImage.Load

	InitSlideImageDefaults Slide4_SlideImage

	Slide4_SlideImage.Width = "75%"
	Slide4_SlideImage.Height = "75%"
	Slide4_SlideImage.BackColor = CColor("black")
	Slide4.States.Item("Default").Objects.Add Slide4_SlideImage, "Image1"
	Slide4.ActiveState = "Default"

	Set TextDisplay9 = New TextDisplay
	TextDisplay9.Name = "TextDisplay9"
	TextDisplay9.Tag = ""

	Set TextDisplay9EchoClients = New EchoClientCollection

	InitTextDisplayDefaults TextDisplay9

	TextDisplay9.Text = ""
	TextDisplay9.BackColor = CColor("black")
	TextDisplay9.Duration = CLng("3000")
	TextDisplay9.TimingMode = ebTimingModeEvent
	TextDisplay9.PreRelease = Val("0")

	TextDisplay9.OnsetSync = 1
	TextDisplay9.OffsetSync = 0

	Set ImageDisplay5 = New ImageDisplay
	ImageDisplay5.Name = "ImageDisplay5"
	ImageDisplay5.Tag = ""

	Set ImageDisplay5EchoClients = New EchoClientCollection
	ImageDisplay5.Filename = "i7.BMP"
	ImageDisplay5.Load

	InitImageDisplayDefaults ImageDisplay5

	ImageDisplay5.Duration = CLng("-1")
	ImageDisplay5.TimingMode = ebTimingModeEvent
	ImageDisplay5.PreRelease = Val("0")

	ImageDisplay5.OnsetSync = 1
	ImageDisplay5.OffsetSync = 0

	Set TextDisplay4 = New TextDisplay
	TextDisplay4.Name = "TextDisplay4"
	TextDisplay4.Tag = ""

	InitTextDisplayDefaults TextDisplay4

	TextDisplay4.Text = "+"
	TextDisplay4.BackColor = CColor("black")
	TextDisplay4.ForeColor = CColor("white")
	TextDisplay4.FontName = "Times New Roman"
	TextDisplay4.FontSize = "45"
	TextDisplay4.Duration = CLng("500")
	TextDisplay4.TimingMode = ebTimingModeEvent
	TextDisplay4.PreRelease = Val("0")

	TextDisplay4.OnsetSync = 1
	TextDisplay4.OffsetSync = 0

	Set TextDisplay5 = New TextDisplay
	TextDisplay5.Name = "TextDisplay5"
	TextDisplay5.Tag = ""

	InitTextDisplayDefaults TextDisplay5

	TextDisplay5.Text = "+"
	TextDisplay5.BackColor = CColor("black")
	TextDisplay5.ForeColor = CColor("white")
	TextDisplay5.FontName = "Times New Roman"
	TextDisplay5.FontSize = "45"
	TextDisplay5.Duration = CLng("500")
	TextDisplay5.TimingMode = ebTimingModeEvent
	TextDisplay5.PreRelease = Val("0")

	TextDisplay5.OnsetSync = 1
	TextDisplay5.OffsetSync = 0


End Sub


'--------------------------------------------------------------------------
' InitPackages
'
'--------------------------------------------------------------------------
Sub InitPackages(c As Context)

End Sub


'--------------------------------------------------------------------------
'--------------------------------------------------------------------------
' UnInitDevices
'--------------------------------------------------------------------------
Sub UnInitDevices()
	Display.Close
	Set Display = Nothing
	Set DisplayEchoClients = Nothing
	Set DisplayEchoClient = Nothing
	Sound.Close

	Keyboard.Close
	Set Keyboard = Nothing

	Mouse.Close
	Set Mouse = Nothing

End Sub


'--------------------------------------------------------------------------
'--------------------------------------------------------------------------
' UnInitPackages
'--------------------------------------------------------------------------
Sub UnInitPackages()
End Sub


'--------------------------------------------------------------------------
' UnInitObjects
'
'--------------------------------------------------------------------------
Sub UnInitObjects()

	Set SessionProc = Nothing

	Set ImageDisplay1 = Nothing

	Set ImageDisplay1EchoClients = Nothing

	Set List1 = Nothing

	Set pro1 = Nothing

	Set TextDisplay1 = Nothing

	Set Slide1 = Nothing

	Set TextDisplay2 = Nothing

	Set TextDisplay2EchoClients = Nothing

	Set Slide2 = Nothing

	Set Slide2EchoClients = Nothing

	Set TextDisplay3 = Nothing

	Set ImageDisplay3 = Nothing

	Set ImageDisplay3EchoClients = Nothing

	Set List3 = Nothing

	Set ImageDisplay6 = Nothing

	Set ImageDisplay6EchoClients = Nothing

	Set ImageDisplay7 = Nothing

	Set ImageDisplay7EchoClients = Nothing

	Set pro3 = Nothing

	Set TextDisplay6 = Nothing

	Set Slide3 = Nothing

	Set TextDisplay8 = Nothing

	Set TextDisplay8EchoClients = Nothing

	Set Slide4 = Nothing

	Set Slide4EchoClients = Nothing

	Set TextDisplay9 = Nothing

	Set TextDisplay9EchoClients = Nothing

	Set ImageDisplay5 = Nothing

	Set ImageDisplay5EchoClients = Nothing

	Set TextDisplay4 = Nothing

	Set TextDisplay5 = Nothing


End Sub


'--------------------------------------------------------------------------
' Main
'
'--------------------------------------------------------------------------
Sub Main()

	CreateDefaultPort

	' Create and initialize the default context, data file,
	' and provide global access to the context.
	Dim c As Context
	Set c = New Context
	Set c.DataFile = New DataFile
	c.PushNewFrame
	Set ebContext = c

	' Set the log level names
	c.SetLogLevelName 1, "Session"
	c.SetLogLevelName 2, "Block"
	c.SetLogLevelName 3, "Trial"
	c.SetLogLevelName 4, "SubTrial"
	c.SetLogLevelName 5, "LogLevel5"
	c.SetLogLevelName 6, "LogLevel6"
	c.SetLogLevelName 7, "LogLevel7"
	c.SetLogLevelName 8, "LogLevel8"
	c.SetLogLevelName 9, "LogLevel9"
	c.SetLogLevelName 10, "LogLevel10"

	' Set standard logging items
	ebContext.SetAttrib "Experiment", "release"
	ebContext.SetAttrib "SessionDate", Date$
	ebContext.SetAttrib "SessionTime", Time$
	ebContext.SetAttrib "RandomSeed", PRNG.GetSeed()

	If Basic.OS = ebWin32 Then
		WinActivate "E-Run Experiment Window"
	End If

	' Get the StartupInfo
	' Set default for GroupNumber
	c.SetAttrib "Group", "1"


	' Set the defaults for all of the StartupInfo
	c.SetAttrib "Subject", "1"
	c.SetAttrib "Session", "1"
	c.SetAttrib "Age", "0"
	c.SetAttrib "Sex", "female"
	c.SetAttrib "Handedness", "right"

	Dim vAnswer As Variant
StartupInfo_Begin:

StartupInfoPrompt_Subject:
	vAnswer = AskBox("Please enter the Subject Number (1-32767, 0=No Data Logging):", c.GetAttrib("Subject"))
	If Not IsEmpty(vAnswer) then
		If Not IsNumeric(vAnswer) then
			MsgBox "Please enter an integer value"
			GoTo StartupInfoPrompt_Subject
		ElseIf CLng(vAnswer) < 0 Then
			MsgBox "The value for Subject must not be less than 0"
			GoTo StartupInfoPrompt_Subject
		ElseIf CLng(vAnswer) > 32767 Then
			MsgBox "The value for Subject must be not be greater than 32767"
			GoTo StartupInfoPrompt_Subject
		End If
	Else
		GoTo ExperimentAbort
	End if

	c.SetAttrib "Subject", CStr(vAnswer)

StartupInfoPrompt_Session:
	vAnswer = AskBox("Please enter the Session Number (1-32767):", c.GetAttrib("Session"))
	If Not IsEmpty(vAnswer) then
		If Not IsNumeric(vAnswer) then
			MsgBox "Please enter an integer value"
			GoTo StartupInfoPrompt_Session
		ElseIf CLng(vAnswer) < 1 Then
			MsgBox "The value for Session must not be less than 1"
			GoTo StartupInfoPrompt_Session
		ElseIf CLng(vAnswer) > 32767 Then
			MsgBox "The value for Session must be not be greater than 32767"
			GoTo StartupInfoPrompt_Session
		End If
	Else
		GoTo ExperimentAbort
	End if

	c.SetAttrib "Session", CStr(vAnswer)

StartupInfoPrompt_Age:
	vAnswer = AskBox("Please enter Subject's Age (0-150):", c.GetAttrib("Age"))
	If Not IsEmpty(vAnswer) then
		If Not IsNumeric(vAnswer) then
			MsgBox "Please enter an integer value"
			GoTo StartupInfoPrompt_Age
		ElseIf CLng(vAnswer) < 0 Then
			MsgBox "The value for Age must not be less than 0"
			GoTo StartupInfoPrompt_Age
		ElseIf CLng(vAnswer) > 150 Then
			MsgBox "The value for Age must be not be greater than 150"
			GoTo StartupInfoPrompt_Age
		End If
	Else
		GoTo ExperimentAbort
	End if

	c.SetAttrib "Age", CStr(vAnswer)

StartupInfoPrompt_Sex:
Dim arrayChoicesSex(2)
	arrayChoicesSex(0) = "female"
	arrayChoicesSex(1) = "male"
	vAnswer = SelectBox(, "Please enter Subject's Sex:", arrayChoicesSex)
	If vAnswer >= 0 then
		c.SetAttrib "Sex", arrayChoicesSex(vAnswer)
	Else
		GoTo ExperimentAbort
	End If

StartupInfoPrompt_Handedness:
Dim arrayChoicesHandedness(2)
	arrayChoicesHandedness(0) = "right"
	arrayChoicesHandedness(1) = "left"
	vAnswer = SelectBox(, "Enter Subject's Handedness:", arrayChoicesHandedness)
	If vAnswer >= 0 then
		c.SetAttrib "Handedness", arrayChoicesHandedness(vAnswer)
	Else
		GoTo ExperimentAbort
	End If

	' Display the summary
	Dim strSummary As String
	strSummary = "Subject:    " & c.GetAttrib("Subject") & "\n"
	strSummary = strSummary & "Session:    " & c.GetAttrib("Session") & "\n"
	strSummary = strSummary & "Age:    " & c.GetAttrib("Age") & "\n"
	strSummary = strSummary & "Sex:    " & c.GetAttrib("Sex") & "\n"
	strSummary = strSummary & "Handedness:    " & c.GetAttrib("Handedness") & "\n"
	strSummary = strSummary & "\nContinue with the above startup info?"

	Dim nSummaryAnswer As Integer
	nSummaryAnswer = MsgBox(strSummary, ebYesNoCancel + ebQuestion, "Summary of Startup Info")
	If nSummaryAnswer = ebNo Then
		GoTo StartupInfo_Begin
	ElseIf nSummaryAnswer = ebCancel Then
		GoTo ExperimentAbort
	End If


	' Set the default Data Filename
	c.DataFile.Filename = CStr(c.GetAttrib("Experiment")) & "-" & CStr(c.GetAttrib("Subject")) & "-" & CStr(c.GetAttrib("Session")) & ".txt"

	' If we are logging data, then prompt to overwrite the data file if it exists
	If CLng(c.GetAttrib("Subject")) <> 0 Then
		If FileExists(c.DataFile.Filename) Then
			If ebYes <> MsgBox("WARNING: The data file and/or recovery file already exists:\nFILE: " & c.DataFile.Filename & "\n\nDo you want to overwrite?", ebYesNo + ebQuestion) Then
				GoTo ExperimentAbort
			End If
		End If
	End If

	' Initialize all system devices, packages, and objects
	InitDevices c
	InitPackages c
	InitObjects c

	' If we are logging data, then open the datafile
	If CLng(c.GetAttrib("Subject")) <> 0 Then
		c.DataFile.Open
		c.LogHeader
	End If

	' Start the running of the Experiment
	SessionProc.Run c

	' Clean up the context and close the datafile
	If CLng(c.GetAttrib("Subject")) <> 0 Then
		c.DataFile.Close
		' Attempt to convert the recovery file into a data file
		Dim nConvert As Long
		nConvert = c.DataFile.Convert(ebProgressSimple)
		If nConvert = 0 Then
			' Settings in E-Studio are set to not remove E-Recovery file
		Else
			' The datafile failed to convert!
			MsgBox "ERROR: The datafile did not convert!\nFILE: " & c.DataFile.Filename & "\n\nIt is recommended that you recover your data with the E-Recovery utility"
			MsgBox c.DataFile.GetLastErrorMessage()
		End If
	End If
ExperimentFinish:

	UnInitObjects

	UnInitPackages
	UnInitDevices

ExperimentAbort:

	' Clean up the context
	c.PopFrame
	Set c = Nothing
	Set ebContext = Nothing

	DestroyDefaultPort

End Sub


[DataSection_List1(1)]
Weight	Nested	Procedure	testDuration	testPic
1		pro1	1000	1
1		pro1	1500	1
1		pro1	2000	1
1		pro1	2500	1
1		pro1	3000	1
1		pro1	1000	2
1		pro1	1500	2
1		pro1	2000	2
1		pro1	2500	2
1		pro1	3000	2
1		pro1	1000	3
1		pro1	1500	3
1		pro1	2000	3
1		pro1	2500	3
1		pro1	3000	3
1		pro1	1000	4
1		pro1	1500	4
1		pro1	2000	4
1		pro1	2500	4
1		pro1	3000	4
1		pro1	1000	5
1		pro1	1500	5
1		pro1	2000	5
1		pro1	2500	5
1		pro1	3000	5
1		pro1	1000	6
1		pro1	1500	6
1		pro1	2000	6
1		pro1	2500	6
1		pro1	3000	6
1		pro1	1000	7
1		pro1	1500	7
1		pro1	2000	7
1		pro1	2500	7
1		pro1	3000	7
1		pro1	1000	8
1		pro1	1500	8
1		pro1	2000	8
1		pro1	2500	8
1		pro1	3000	8
1		pro1	1000	21
1		pro1	1500	21
1		pro1	2000	21
1		pro1	2500	21
1		pro1	3000	21
1		pro1	1000	22
1		pro1	1500	22
1		pro1	2000	22
1		pro1	2500	22
1		pro1	3000	22
1		pro1	1000	23
1		pro1	1500	23
1		pro1	2000	23
1		pro1	2500	23
1		pro1	3000	23
1		pro1	1000	24
1		pro1	1500	24
1		pro1	2000	24
1		pro1	2500	24
1		pro1	3000	24
1		pro1	1000	25
1		pro1	1500	25
1		pro1	2000	25
1		pro1	2500	25
1		pro1	3000	25
1		pro1	1000	26
1		pro1	1500	26
1		pro1	2000	26
1		pro1	2500	26
1		pro1	3000	26
1		pro1	1000	27
1		pro1	1500	27
1		pro1	2000	27
1		pro1	2500	27
1		pro1	3000	27
1		pro1	1000	28
1		pro1	1500	28
1		pro1	2000	28
1		pro1	2500	28
1		pro1	3000	28
1		pro1	1000	31
1		pro1	1500	31
1		pro1	2000	31
1		pro1	2500	31
1		pro1	3000	31
1		pro1	1000	32
1		pro1	1500	32
1		pro1	2000	32
1		pro1	2500	32
1		pro1	3000	32
1		pro1	1000	33
1		pro1	1500	33
1		pro1	2000	33
1		pro1	2500	33
1		pro1	3000	33
1		pro1	1000	34
1		pro1	1500	34
1		pro1	2000	34
1		pro1	2500	34
1		pro1	3000	34
1		pro1	1000	35
1		pro1	1500	35
1		pro1	2000	35
1		pro1	2500	35
1		pro1	3000	35
1		pro1	1000	36
1		pro1	1500	36
1		pro1	2000	36
1		pro1	2500	36
1		pro1	3000	36
1		pro1	1000	37
1		pro1	1500	37
1		pro1	2000	37
1		pro1	2500	37
1		pro1	3000	37
1		pro1	1000	38
1		pro1	1500	38
1		pro1	2000	38
1		pro1	2500	38
1		pro1	3000	38\0

[DataSection_List3(1)]
Weight	Nested	Procedure	learnDuration
1		pro3	1000
1		pro3	1500
1		pro3	2000
1		pro3	2500
1		pro3	3000\0
