# Supplementary material for: Gender Differences in the Effect of Facial Attractiveness on Perception of Time
Source: Front Psychol. 2019 Jun 4;10:1292. doi: 10.3389/fpsyg.2019.01292 (PMC6558225; doi:10.3389/fpsyg.2019.01292)
Supplement: Supplementary file 3 [file Data_Sheet_3.zip › duration reproduction task/release.es]

[WARNING]
WARNING: DO NOT EDIT THIS FILE DIRECTLY!
Use only E-Studio to edit this file.
Editing of this file from any other means is not supported
and may corrupt the experiment design specification.
Technical support will not be able to address any issue in
regards to this file format.

[Experiment]
VersionMajor=1
VersionMinor=1
VersionInternal=4
VersionBuild=15
_VersionPersist=6
Root="SessionProc"
Author="Yu (SWU)"
Abstract=""
Notes=""
Creation=1513165908

[Device0]
_VersionPersist=1
OpenDevice=1
Width=1024
Height=768
Bpp=32
Name="Display"
Class="Display"

[Device1]
_VersionPersist=1
OpenDevice=1
Channels=2
Samples=44100
Bps=16
Name="Sound"
Class="Sound"

[Device2]
_VersionPersist=1
OpenDevice=1
CollectionMode=3
EmulateDeviceName=""
CapsLock=0
NumLock=1
Name="Keyboard"
Class="Keyboard"

[Device3]
_VersionPersist=1
OpenDevice=1
CollectionMode=1
EmulateDeviceName=""
OpenMode=0
ShowCursor=0
Name="Mouse"
Class="Mouse"

[DataFile]
WarnBeforeOverwrite=1
WarnIfConvertFailed=1
RemoveERecoveryFile=0
ReceiveFeedbackDuringDataFileConversion=1
LogLevel(2).Name="Block"
LogLevel(3).Name="Trial"
LogLevel(4).Name="SubTrial"
LogLevel(5).Name="LogLevel5"
LogLevel(6).Name="LogLevel6"
LogLevel(7).Name="LogLevel7"
LogLevel(8).Name="LogLevel8"
LogLevel(9).Name="LogLevel9"
LogLevel(10).Name="LogLevel10"

[StartupInfo]
DisplaySummary=1
UseDefaults=0

[StartupInfo1]
Name="Subject"
Prompt="Please enter the Subject Number (1-32767, 0=No Data Logging):"
DataType=0
Enabled=1
PromptEnabled=1
Default="1"
Min=0
Max=32767
PrivateFlags=268435477
PrivateInfo=1

[StartupInfo2]
Name="Session"
Prompt="Please enter the Session Number (1-32767):"
DataType=0
Enabled=1
PromptEnabled=1
Default="1"
Min=1
Max=32767
PrivateFlags=268435477
PrivateInfo=1

[StartupInfo3]
Name="Group"
Prompt="Please enter Subject's Group (0-32767):"
DataType=0
Enabled=0
PromptEnabled=0
Default="1"
Min=0
Max=32767

[StartupInfo4]
Name="Name"
Prompt="Please enter Subject's Name:"
DataType=1
Enabled=0
PromptEnabled=0
Default=""
MaxLength=255

[StartupInfo5]
Name="Age"
Prompt="Please enter Subject's Age (0-150):"
DataType=0
Enabled=1
PromptEnabled=1
Default="0"
Min=0
Max=150

[StartupInfo6]
Name="Sex"
Prompt="Please enter Subject's Sex:"
DataType=2
Enabled=1
PromptEnabled=1
Default="female"
Choice(1).Value="female"
Choice(2).Value="male"

[StartupInfo7]
Name="Handedness"
Prompt="Enter Subject's Handedness:"
DataType=2
Enabled=1
PromptEnabled=1
Default="right"
Choice(1).Value="right"
Choice(2).Value="left"

[StartupInfo8]
Name="ResearcherID"
Prompt="Please enter Researcher's ID:"
DataType=0
Enabled=0
PromptEnabled=0
Default="1"
Min=0
Max=32767

[Object0]
_Version=65536
_ExtentX=2646
_ExtentY=1323
_StockProps=0
VersionMajor=1
VersionMinor=1
VersionInternal=4
VersionBuild=2
_ItemList="ImageDisplay1;Label9;List3;ImageDisplay6;InLine5;Label10;ImageDisplay7;List1;ImageDisplay3;ImageDisplay5"
_VersionPersist=1
FlowLines(0).Count=10
FlowLines(0).FlowItem(0).Name="ImageDisplay1"
FlowLines(0).FlowItem(1).Name="Label9"
FlowLines(0).FlowItem(2).Name="List3"
FlowLines(0).FlowItem(3).Name="ImageDisplay6"
FlowLines(0).FlowItem(4).Name="InLine5"
FlowLines(0).FlowItem(5).Name="Label10"
FlowLines(0).FlowItem(6).Name="ImageDisplay7"
FlowLines(0).FlowItem(7).Name="List1"
FlowLines(0).FlowItem(8).Name="ImageDisplay3"
FlowLines(0).FlowItem(9).Name="ImageDisplay5"
LogData=1
Name="SessionProc"
TypeName="Procedure"
Tag=""
Notes=""

[Object1]
_Version=65536
_ExtentX=2646
_ExtentY=1323
_StockProps=0
VersionMajor=1
VersionMinor=1
VersionInternal=4
VersionBuild=1
Logging("OnsetDelay").Log=0
Logging("OnsetTime").Log=0
Logging("DurationError").Log=0
Logging("PreRelease").Log=0
Logging("Duration").Log=0
Logging("StartTime").Log=0
Logging("OffsetTime").Log=0
Logging("FinishTime").Log=0
Logging("TimingMode").Log=0
Logging("CustomOnsetTime").Log=0
Logging("CustomOffsetTime").Log=0
Logging("ActionDelay").Log=0
Logging("ActionTime").Log=0
Logging("TargetOffsetTime").Log=0
Logging("TargetOnsetTime").Log=0
Logging("OffsetDelay").Log=0
Logging("RTTime").Log=0
Logging("ACC").Log=0
Logging("RT").Log=0
Logging("RESP").Log=0
Logging("CRESP").Log=0
Logging("Tag").Log=0
Input(0)=!Data0
_VersionPersist=1
VersionMajor=1
VersionMinor=1
VersionInternal=4
VersionBuild=1
Duration="600000"
JumpLabel=""
TimingMode=0
PreRelease="0"
OnsetSync=1
OffsetSync=0
Filename="i1.BMP"
Stretch="No"
MirrorUpDown="No"
MirrorLeftRight="No"
BackColor="black"
BackStyle="opaque"
BorderColor="black"
BorderWidth="0"
X="center"
Y="center"
Width="100%"
Height="100%"
XAlign="center"
YAlign="center"
AlignHorizontal="center"
AlignVertical="center"
ClearAfter="No"
SourceColorKey="black"
UseSourceColorKey="No"
Name="ImageDisplay1"
TypeName="ImageDisplay"
Tag=""
Notes=""

[Data0]
DeviceName="Keyboard"
DeviceClass="Keyboard"
AllowableInput="{ENTER}"
CorrectInput=""
TimeLimit=""
MaxCount="1"
InputAction=1
SyncOwnerDuration=1
Enabled=1
FlushInputBuffer="Yes"
TerminationInput=""
UserTag=""
ResponseMode="All"
ProcessBackspace="Yes"

[Object2]
_Version=65536
_ExtentX=2646
_ExtentY=1323
_StockProps=0
VersionMajor=1
VersionMinor=1
VersionInternal=4
VersionBuild=4
Logging("testDuration").Log=-1
Logging("testPic").Log=-1
_ItemList="pro1"
_VersionPersist=1
VersionMajor=1
VersionMinor=1
VersionInternal=4
VersionBuild=4
Order=1
OrderBy=0
ResetEveryRun=0
HideLevelsWithZeroWeight=0
CycleDef=0
CycleValueSamples=0
CycleValueCondition=""
ExitDef=0
ExitValueCycles=1
ExitValueSamples=1
ExitValueSeconds=0
ExitValueCondition=""
LoadMethod=0
Filename=""
UserAttributes=2
Attributes("Weight").DefaultValue="1"
Attributes("Weight").Visible=1
Attributes("Weight").Width=75
Attributes("Weight").OrderIndex=0
Attributes("Nested").DefaultValue=""
Attributes("Nested").Visible=1
Attributes("Nested").Width=75
Attributes("Nested").OrderIndex=1
Attributes("Procedure").DefaultValue="pra"
Attributes("Procedure").Visible=1
Attributes("Procedure").Width=75
Attributes("Procedure").OrderIndex=2
Attributes(1).Name="testDuration"
Attributes(1).DefaultValue="?"
Attributes(1).VarType=8
Attributes(1).VarTypeInternal=8
Attributes(1).Visible=1
Attributes(1).Width=198
Attributes(2).Name="testPic"
Attributes(2).DefaultValue="?"
Attributes(2).VarType=8
Attributes(2).VarTypeInternal=8
Attributes(2).Visible=1
Attributes(2).Width=75
Levels=120
Levels(1).ValueString="1\t\tpro1\t1000\t1\t"
Levels(2).ValueString="1\t\tpro1\t1500\t1\t"
Levels(3).ValueString="1\t\tpro1\t2000\t1\t"
Levels(4).ValueString="1\t\tpro1\t2500\t1\t"
Levels(5).ValueString="1\t\tpro1\t3000\t1\t"
Levels(6).ValueString="1\t\tpro1\t1000\t2\t"
Levels(7).ValueString="1\t\tpro1\t1500\t2\t"
Levels(8).ValueString="1\t\tpro1\t2000\t2\t"
Levels(9).ValueString="1\t\tpro1\t2500\t2\t"
Levels(10).ValueString="1\t\tpro1\t3000\t2\t"
Levels(11).ValueString="1\t\tpro1\t1000\t3\t"
Levels(12).ValueString="1\t\tpro1\t1500\t3\t"
Levels(13).ValueString="1\t\tpro1\t2000\t3\t"
Levels(14).ValueString="1\t\tpro1\t2500\t3\t"
Levels(15).ValueString="1\t\tpro1\t3000\t3\t"
Levels(16).ValueString="1\t\tpro1\t1000\t4\t"
Levels(17).ValueString="1\t\tpro1\t1500\t4\t"
Levels(18).ValueString="1\t\tpro1\t2000\t4\t"
Levels(19).ValueString="1\t\tpro1\t2500\t4\t"
Levels(20).ValueString="1\t\tpro1\t3000\t4\t"
Levels(21).ValueString="1\t\tpro1\t1000\t5\t"
Levels(22).ValueString="1\t\tpro1\t1500\t5\t"
Levels(23).ValueString="1\t\tpro1\t2000\t5\t"
Levels(24).ValueString="1\t\tpro1\t2500\t5\t"
Levels(25).ValueString="1\t\tpro1\t3000\t5\t"
Levels(26).ValueString="1\t\tpro1\t1000\t6\t"
Levels(27).ValueString="1\t\tpro1\t1500\t6\t"
Levels(28).ValueString="1\t\tpro1\t2000\t6\t"
Levels(29).ValueString="1\t\tpro1\t2500\t6\t"
Levels(30).ValueString="1\t\tpro1\t3000\t6\t"
Levels(31).ValueString="1\t\tpro1\t1000\t7\t"
Levels(32).ValueString="1\t\tpro1\t1500\t7\t"
Levels(33).ValueString="1\t\tpro1\t2000\t7\t"
Levels(34).ValueString="1\t\tpro1\t2500\t7\t"
Levels(35).ValueString="1\t\tpro1\t3000\t7\t"
Levels(36).ValueString="1\t\tpro1\t1000\t8\t"
Levels(37).ValueString="1\t\tpro1\t1500\t8\t"
Levels(38).ValueString="1\t\tpro1\t2000\t8\t"
Levels(39).ValueString="1\t\tpro1\t2500\t8\t"
Levels(40).ValueString="1\t\tpro1\t3000\t8\t"
Levels(41).ValueString="1\t\tpro1\t1000\t21\t"
Levels(42).ValueString="1\t\tpro1\t1500\t21\t"
Levels(43).ValueString="1\t\tpro1\t2000\t21\t"
Levels(44).ValueString="1\t\tpro1\t2500\t21\t"
Levels(45).ValueString="1\t\tpro1\t3000\t21\t"
Levels(46).ValueString="1\t\tpro1\t1000\t22\t"
Levels(47).ValueString="1\t\tpro1\t1500\t22\t"
Levels(48).ValueString="1\t\tpro1\t2000\t22\t"
Levels(49).ValueString="1\t\tpro1\t2500\t22\t"
Levels(50).ValueString="1\t\tpro1\t3000\t22\t"
Levels(51).ValueString="1\t\tpro1\t1000\t23\t"
Levels(52).ValueString="1\t\tpro1\t1500\t23\t"
Levels(53).ValueString="1\t\tpro1\t2000\t23\t"
Levels(54).ValueString="1\t\tpro1\t2500\t23\t"
Levels(55).ValueString="1\t\tpro1\t3000\t23\t"
Levels(56).ValueString="1\t\tpro1\t1000\t24\t"
Levels(57).ValueString="1\t\tpro1\t1500\t24\t"
Levels(58).ValueString="1\t\tpro1\t2000\t24\t"
Levels(59).ValueString="1\t\tpro1\t2500\t24\t"
Levels(60).ValueString="1\t\tpro1\t3000\t24\t"
Levels(61).ValueString="1\t\tpro1\t1000\t25\t"
Levels(62).ValueString="1\t\tpro1\t1500\t25\t"
Levels(63).ValueString="1\t\tpro1\t2000\t25\t"
Levels(64).ValueString="1\t\tpro1\t2500\t25\t"
Levels(65).ValueString="1\t\tpro1\t3000\t25\t"
Levels(66).ValueString="1\t\tpro1\t1000\t26\t"
Levels(67).ValueString="1\t\tpro1\t1500\t26\t"
Levels(68).ValueString="1\t\tpro1\t2000\t26\t"
Levels(69).ValueString="1\t\tpro1\t2500\t26\t"
Levels(70).ValueString="1\t\tpro1\t3000\t26\t"
Levels(71).ValueString="1\t\tpro1\t1000\t27\t"
Levels(72).ValueString="1\t\tpro1\t1500\t27\t"
Levels(73).ValueString="1\t\tpro1\t2000\t27\t"
Levels(74).ValueString="1\t\tpro1\t2500\t27\t"
Levels(75).ValueString="1\t\tpro1\t3000\t27\t"
Levels(76).ValueString="1\t\tpro1\t1000\t28\t"
Levels(77).ValueString="1\t\tpro1\t1500\t28\t"
Levels(78).ValueString="1\t\tpro1\t2000\t28\t"
Levels(79).ValueString="1\t\tpro1\t2500\t28\t"
Levels(80).ValueString="1\t\tpro1\t3000\t28\t"
Levels(81).ValueString="1\t\tpro1\t1000\t31\t"
Levels(82).ValueString="1\t\tpro1\t1500\t31\t"
Levels(83).ValueString="1\t\tpro1\t2000\t31\t"
Levels(84).ValueString="1\t\tpro1\t2500\t31\t"
Levels(85).ValueString="1\t\tpro1\t3000\t31\t"
Levels(86).ValueString="1\t\tpro1\t1000\t32\t"
Levels(87).ValueString="1\t\tpro1\t1500\t32\t"
Levels(88).ValueString="1\t\tpro1\t2000\t32\t"
Levels(89).ValueString="1\t\tpro1\t2500\t32\t"
Levels(90).ValueString="1\t\tpro1\t3000\t32\t"
Levels(91).ValueString="1\t\tpro1\t1000\t33\t"
Levels(92).ValueString="1\t\tpro1\t1500\t33\t"
Levels(93).ValueString="1\t\tpro1\t2000\t33\t"
Levels(94).ValueString="1\t\tpro1\t2500\t33\t"
Levels(95).ValueString="1\t\tpro1\t3000\t33\t"
Levels(96).ValueString="1\t\tpro1\t1000\t34\t"
Levels(97).ValueString="1\t\tpro1\t1500\t34\t"
Levels(98).ValueString="1\t\tpro1\t2000\t34\t"
Levels(99).ValueString="1\t\tpro1\t2500\t34\t"
Levels(100).ValueString="1\t\tpro1\t3000\t34\t"
Levels(101).ValueString="1\t\tpro1\t1000\t35\t"
Levels(102).ValueString="1\t\tpro1\t1500\t35\t"
Levels(103).ValueString="1\t\tpro1\t2000\t35\t"
Levels(104).ValueString="1\t\tpro1\t2500\t35\t"
Levels(105).ValueString="1\t\tpro1\t3000\t35\t"
Levels(106).ValueString="1\t\tpro1\t1000\t36\t"
Levels(107).ValueString="1\t\tpro1\t1500\t36\t"
Levels(108).ValueString="1\t\tpro1\t2000\t36\t"
Levels(109).ValueString="1\t\tpro1\t2500\t36\t"
Levels(110).ValueString="1\t\tpro1\t3000\t36\t"
Levels(111).ValueString="1\t\tpro1\t1000\t37\t"
Levels(112).ValueString="1\t\tpro1\t1500\t37\t"
Levels(113).ValueString="1\t\tpro1\t2000\t37\t"
Levels(114).ValueString="1\t\tpro1\t2500\t37\t"
Levels(115).ValueString="1\t\tpro1\t3000\t37\t"
Levels(116).ValueString="1\t\tpro1\t1000\t38\t"
Levels(117).ValueString="1\t\tpro1\t1500\t38\t"
Levels(118).ValueString="1\t\tpro1\t2000\t38\t"
Levels(119).ValueString="1\t\tpro1\t2500\t38\t"
Levels(120).ValueString="1\t\tpro1\t3000\t38\t"
Name="List1"
TypeName="List"
Tag=""
Notes=""

[Object3]
_Version=65536
_ExtentX=2646
_ExtentY=1323
_StockProps=0
VersionMajor=1
VersionMinor=1
VersionInternal=4
VersionBuild=2
_ItemList="InLine2;TextDisplay1;Slide1;TextDisplay5;TextDisplay2;Slide2;TextDisplay3"
_VersionPersist=1
FlowLines(0).Count=7
FlowLines(0).FlowItem(0).Name="InLine2"
FlowLines(0).FlowItem(1).Name="TextDisplay1"
FlowLines(0).FlowItem(2).Name="Slide1"
FlowLines(0).FlowItem(3).Name="TextDisplay5"
FlowLines(0).FlowItem(4).Name="TextDisplay2"
FlowLines(0).FlowItem(5).Name="Slide2"
FlowLines(0).FlowItem(6).Name="TextDisplay3"
LogData=1
Name="pro1"
TypeName="Procedure"
Tag=""
Notes=""

[Object4]
_Version=65536
_ExtentX=2646
_ExtentY=1323
_StockProps=0
VersionMajor=1
VersionMinor=1
VersionInternal=4
VersionBuild=1
Logging("OnsetDelay").Log=0
Logging("OnsetTime").Log=0
Logging("DurationError").Log=0
Logging("PreRelease").Log=0
Logging("Duration").Log=0
Logging("StartTime").Log=0
Logging("OffsetTime").Log=0
Logging("FinishTime").Log=0
Logging("TimingMode").Log=0
Logging("CustomOnsetTime").Log=0
Logging("CustomOffsetTime").Log=0
Logging("ActionDelay").Log=0
Logging("ActionTime").Log=0
Logging("TargetOffsetTime").Log=0
Logging("TargetOnsetTime").Log=0
Logging("OffsetDelay").Log=0
Logging("RTTime").Log=0
Logging("ACC").Log=0
Logging("RT").Log=0
Logging("RESP").Log=0
Logging("CRESP").Log=0
Logging("Tag").Log=0
_VersionPersist=1
VersionMajor=1
VersionMinor=1
VersionInternal=4
VersionBuild=1
Text="+"
ForeColor="white"
BackColor="black"
BackStyle="opaque"
BorderColor="black"
BorderWidth="0"
X="center"
Y="center"
Width="100%"
Height="100%"
XAlign="center"
YAlign="center"
AlignHorizontal="center"
AlignVertical="center"
FontName="Times New Roman"
FontSize="45"
FontBold="Yes"
FontItalic="No"
FontUnderline="No"
FontStrikeout="No"
WordWrap=1
ClearAfter="No"
Duration="500"
JumpLabel=""
TimingMode=0
PreRelease="0"
OnsetSync=1
OffsetSync=0
Name="TextDisplay1"
TypeName="TextDisplay"
Tag=""
Notes=""

[Object5]
_Version=65536
_ExtentX=2646
_ExtentY=1323
_StockProps=0
VersionMajor=1
VersionMinor=1
VersionInternal=4
VersionBuild=1
Logging("OnsetDelay").Log=0
Logging("OnsetTime").Log=0
Logging("DurationError").Log=0
Logging("PreRelease").Log=0
Logging("Duration").Log=0
Logging("StartTime").Log=0
Logging("OffsetTime").Log=0
Logging("FinishTime").Log=0
Logging("TimingMode").Log=0
Logging("CustomOnsetTime").Log=0
Logging("CustomOffsetTime").Log=0
Logging("ActionDelay").Log=0
Logging("ActionTime").Log=0
Logging("TargetOffsetTime").Log=0
Logging("TargetOnsetTime").Log=0
Logging("OffsetDelay").Log=0
Logging("RTTime").Log=0
Logging("ACC").Log=0
Logging("RT").Log=0
Logging("RESP").Log=0
Logging("CRESP").Log=0
Logging("Tag").Log=0
_VersionPersist=2
ActiveState="Default"
States.Count=1
States(1).Name="Default"
States("Default").X="center"
States("Default").Y="center"
States("Default").Width="100%"
States("Default").Height="100%"
States("Default").XAlign="center"
States("Default").YAlign="center"
States("Default").BackColor="black"
States("Default").BackStyle="opaque"
States("Default").BorderColor="black"
States("Default").BorderWidth="0"
States("Default").ClearAfter="No"
States("Default").Enabled="Yes"
States("Default").ChildCount=1
States("Default").Objects(1).Type="Image"
States("Default").Objects(1).Filename="[testPic].bmp"
States("Default").Objects(1).Stretch="No"
States("Default").Objects(1).MirrorLeftRight="No"
States("Default").Objects(1).MirrorUpDown="No"
States("Default").Objects(1).Width="75%"
States("Default").Objects(1).Height="75%"
States("Default").Objects(1).X="center"
States("Default").Objects(1).Y="center"
States("Default").Objects(1).AlignHorizontal="center"
States("Default").Objects(1).AlignVertical="center"
States("Default").Objects(1).ForeColor="black"
States("Default").Objects(1).BackColor="black"
States("Default").Objects(1).BackStyle="opaque"
States("Default").Objects(1).BorderWidth="0"
States("Default").Objects(1).BorderColor="black"
States("Default").Objects(1).XAlign="center"
States("Default").Objects(1).YAlign="center"
States("Default").Objects(1).SourceColorKey="black"
States("Default").Objects(1).UseSourceColorKey="No"
States("Default").Objects(1).Name="Image1"
Duration="[testDuration]"
JumpLabel=""
TimingMode=0
PreRelease="0"
OnsetSync=1
OffsetSync=0
Name="Slide1"
TypeName="Slide"
Tag=""
Notes=""

[Object6]
_Version=65536
_ExtentX=2646
_ExtentY=1323
_StockProps=0
VersionMajor=1
VersionMinor=1
VersionInternal=4
VersionBuild=1
Logging("OnsetDelay").Log=0
Logging("OnsetTime").Log=0
Logging("DurationError").Log=0
Logging("PreRelease").Log=0
Logging("Duration").Log=0
Logging("StartTime").Log=0
Logging("OffsetTime").Log=0
Logging("FinishTime").Log=0
Logging("TimingMode").Log=0
Logging("CustomOnsetTime").Log=0
Logging("CustomOffsetTime").Log=0
Logging("ActionDelay").Log=0
Logging("ActionTime").Log=0
Logging("TargetOffsetTime").Log=0
Logging("TargetOnsetTime").Log=0
Logging("OffsetDelay").Log=0
Logging("RTTime").Log=0
Logging("ACC").Log=0
Logging("RT").Log=0
Logging("RESP").Log=0
Logging("CRESP").Log=0
Logging("Tag").Log=0
Input(0)=!Data1
_VersionPersist=1
VersionMajor=1
VersionMinor=1
VersionInternal=4
VersionBuild=1
Text="?"
ForeColor="white"
BackColor="black"
BackStyle="opaque"
BorderColor="black"
BorderWidth="0"
X="center"
Y="center"
Width="100%"
Height="100%"
XAlign="center"
YAlign="center"
AlignHorizontal="center"
AlignVertical="center"
FontName="Times New Roman"
FontSize="60"
FontBold="Yes"
FontItalic="No"
FontUnderline="No"
FontStrikeout="No"
WordWrap=1
ClearAfter="No"
Duration="3000"
JumpLabel=""
TimingMode=0
PreRelease="0"
OnsetSync=1
OffsetSync=0
Name="TextDisplay2"
TypeName="TextDisplay"
Tag=""
Notes=""

[Data1]
DeviceName="Keyboard"
DeviceClass="Keyboard"
AllowableInput="{SPACE}"
CorrectInput=""
TimeLimit=""
MaxCount="1"
InputAction=1
SyncOwnerDuration=1
Enabled=1
FlushInputBuffer="Yes"
TerminationInput=""
UserTag=""
ResponseMode="All"
ProcessBackspace="Yes"

[Object7]
_Version=65536
_ExtentX=2646
_ExtentY=1323
_StockProps=0
VersionMajor=1
VersionMinor=1
VersionInternal=4
VersionBuild=1
Logging("OnsetDelay").Log=-1
Logging("OnsetTime").Log=-1
Logging("DurationError").Log=-1
Logging("PreRelease").Log=0
Logging("Duration").Log=0
Logging("StartTime").Log=0
Logging("OffsetTime").Log=0
Logging("FinishTime").Log=0
Logging("TimingMode").Log=0
Logging("CustomOnsetTime").Log=0
Logging("CustomOffsetTime").Log=0
Logging("ActionDelay").Log=0
Logging("ActionTime").Log=0
Logging("TargetOffsetTime").Log=0
Logging("TargetOnsetTime").Log=0
Logging("OffsetDelay").Log=0
Logging("RTTime").Log=-1
Logging("ACC").Log=-1
Logging("RT").Log=-1
Logging("RESP").Log=-1
Logging("CRESP").Log=-1
Logging("Tag").Log=0
Input(0)=!Data2
_VersionPersist=2
ActiveState="Default"
States.Count=1
States(1).Name="Default"
States("Default").X="center"
States("Default").Y="center"
States("Default").Width="100%"
States("Default").Height="100%"
States("Default").XAlign="center"
States("Default").YAlign="center"
States("Default").BackColor="black"
States("Default").BackStyle="opaque"
States("Default").BorderColor="black"
States("Default").BorderWidth="0"
States("Default").ClearAfter="No"
States("Default").Enabled="Yes"
States("Default").ChildCount=1
States("Default").Objects(1).Type="Image"
States("Default").Objects(1).Filename="pinkface.bmp"
States("Default").Objects(1).Stretch="No"
States("Default").Objects(1).MirrorLeftRight="No"
States("Default").Objects(1).MirrorUpDown="No"
States("Default").Objects(1).Width="75%"
States("Default").Objects(1).Height="75%"
States("Default").Objects(1).X="center"
States("Default").Objects(1).Y="center"
States("Default").Objects(1).AlignHorizontal="center"
States("Default").Objects(1).AlignVertical="center"
States("Default").Objects(1).ForeColor="black"
States("Default").Objects(1).BackColor="black"
States("Default").Objects(1).BackStyle="opaque"
States("Default").Objects(1).BorderWidth="0"
States("Default").Objects(1).BorderColor="black"
States("Default").Objects(1).XAlign="center"
States("Default").Objects(1).YAlign="center"
States("Default").Objects(1).SourceColorKey="black"
States("Default").Objects(1).UseSourceColorKey="No"
States("Default").Objects(1).Name="Image1"
Duration="9000"
JumpLabel=""
TimingMode=0
PreRelease="0"
OnsetSync=1
OffsetSync=0
Name="Slide2"
TypeName="Slide"
Tag=""
Notes=""

[Data2]
DeviceName="Keyboard"
DeviceClass="Keyboard"
AllowableInput="{-SPACE}"
CorrectInput=""
TimeLimit=""
MaxCount="1"
InputAction=1
SyncOwnerDuration=1
Enabled=1
FlushInputBuffer="Yes"
TerminationInput=""
UserTag=""
ResponseMode="All"
ProcessBackspace="Yes"

[Object8]
_Version=65536
_ExtentX=2646
_ExtentY=1323
_StockProps=0
VersionMajor=1
VersionMinor=1
VersionInternal=4
VersionBuild=1
Logging("OnsetDelay").Log=0
Logging("OnsetTime").Log=0
Logging("DurationError").Log=0
Logging("PreRelease").Log=0
Logging("Duration").Log=0
Logging("StartTime").Log=0
Logging("OffsetTime").Log=0
Logging("FinishTime").Log=0
Logging("TimingMode").Log=0
Logging("CustomOnsetTime").Log=0
Logging("CustomOffsetTime").Log=0
Logging("ActionDelay").Log=0
Logging("ActionTime").Log=0
Logging("TargetOffsetTime").Log=0
Logging("TargetOnsetTime").Log=0
Logging("OffsetDelay").Log=0
Logging("RTTime").Log=0
Logging("ACC").Log=0
Logging("RT").Log=0
Logging("RESP").Log=-1
Logging("CRESP").Log=0
Logging("Tag").Log=0
_VersionPersist=1
VersionMajor=1
VersionMinor=1
VersionInternal=4
VersionBuild=1
Text=""
ForeColor="black"
BackColor="black"
BackStyle="opaque"
BorderColor="black"
BorderWidth="0"
X="center"
Y="center"
Width="100%"
Height="100%"
XAlign="center"
YAlign="center"
AlignHorizontal="center"
AlignVertical="center"
FontName="Courier New"
FontSize="18"
FontBold="Yes"
FontItalic="No"
FontUnderline="No"
FontStrikeout="No"
WordWrap=1
ClearAfter="No"
Duration="3000"
JumpLabel=""
TimingMode=0
PreRelease="0"
OnsetSync=1
OffsetSync=0
Name="TextDisplay3"
TypeName="TextDisplay"
Tag=""
Notes=""

[Object9]
_Version=65536
_ExtentX=2646
_ExtentY=1323
_StockProps=0
VersionMajor=1
VersionMinor=1
VersionInternal=4
VersionBuild=1
Logging("OnsetDelay").Log=0
Logging("OnsetTime").Log=0
Logging("DurationError").Log=0
Logging("PreRelease").Log=0
Logging("Duration").Log=0
Logging("StartTime").Log=0
Logging("OffsetTime").Log=0
Logging("FinishTime").Log=0
Logging("TimingMode").Log=0
Logging("CustomOnsetTime").Log=0
Logging("CustomOffsetTime").Log=0
Logging("ActionDelay").Log=0
Logging("ActionTime").Log=0
Logging("TargetOffsetTime").Log=0
Logging("TargetOnsetTime").Log=0
Logging("OffsetDelay").Log=0
Logging("RTTime").Log=0
Logging("ACC").Log=0
Logging("RT").Log=0
Logging("RESP").Log=-1
Logging("CRESP").Log=0
Logging("Tag").Log=0
Input(0)=!Data3
_VersionPersist=1
VersionMajor=1
VersionMinor=1
VersionInternal=4
VersionBuild=1
Duration="-1"
JumpLabel=""
TimingMode=0
PreRelease="0"
OnsetSync=1
OffsetSync=0
Filename="i6.BMP"
Stretch="No"
MirrorUpDown="No"
MirrorLeftRight="No"
BackColor="black"
BackStyle="opaque"
BorderColor="black"
BorderWidth="0"
X="center"
Y="center"
Width="100%"
Height="100%"
XAlign="center"
YAlign="center"
AlignHorizontal="center"
AlignVertical="center"
ClearAfter="No"
SourceColorKey="gray"
UseSourceColorKey="No"
Name="ImageDisplay3"
TypeName="ImageDisplay"
Tag=""
Notes=""

[Data3]
DeviceName="Keyboard"
DeviceClass="Keyboard"
AllowableInput="123456789{ENTER}{BACKSPACE}"
CorrectInput=""
TimeLimit=""
MaxCount="3"
InputAction=1
SyncOwnerDuration=1
Enabled=1
FlushInputBuffer="Yes"
TerminationInput="{ENTER}"
UserTag=""
EchoClient(0)=!Data4
ResponseMode="All"
ProcessBackspace="Yes"

[Data4]
DeviceInstance="Display"
EchoDevice="Display"
EchoDeviceName="Display"
X="45%"
Y="80%"
Width="10%"
Height="10%"
ForeColor="white"
BackColor="gray"
BackStyle="opaque"
BorderColor="black"
BorderWidth="0"
FontName="Courier New"
FontSize="18"
FontBold="Yes"
FontItalic="No"
FontUnderline="No"
FontStrikeout="No"
WordWrap=1
ShowPositionMarker="No"
ClearAfter="No"

[Object10]
_Version=65536
_ExtentX=2646
_ExtentY=1323
_StockProps=0
VersionMajor=1
VersionMinor=1
VersionInternal=4
VersionBuild=4
Logging("learnDuration").Log=-1
_ItemList="pro3"
_VersionPersist=1
VersionMajor=1
VersionMinor=1
VersionInternal=4
VersionBuild=4
Order=1
OrderBy=0
ResetEveryRun=0
HideLevelsWithZeroWeight=0
CycleDef=0
CycleValueSamples=0
CycleValueCondition=""
ExitDef=0
ExitValueCycles=1
ExitValueSamples=1
ExitValueSeconds=0
ExitValueCondition=""
LoadMethod=0
Filename=""
UserAttributes=1
Attributes("Weight").DefaultValue="1"
Attributes("Weight").Visible=1
Attributes("Weight").Width=75
Attributes("Weight").OrderIndex=0
Attributes("Nested").DefaultValue=""
Attributes("Nested").Visible=1
Attributes("Nested").Width=75
Attributes("Nested").OrderIndex=1
Attributes("Procedure").DefaultValue="pro2"
Attributes("Procedure").Visible=1
Attributes("Procedure").Width=75
Attributes("Procedure").OrderIndex=2
Attributes(1).Name="learnDuration"
Attributes(1).DefaultValue="?"
Attributes(1).VarType=8
Attributes(1).VarTypeInternal=8
Attributes(1).Visible=1
Attributes(1).Width=146
Levels=5
Levels(1).ValueString="1\t\tpro3\t1000\t"
Levels(2).ValueString="1\t\tpro3\t1500\t"
Levels(3).ValueString="1\t\tpro3\t2000\t"
Levels(4).ValueString="1\t\tpro3\t2500\t"
Levels(5).ValueString="1\t\tpro3\t3000\t"
Name="List3"
TypeName="List"
Tag=""
Notes=""

[Object11]
_Version=65536
_ExtentX=2646
_ExtentY=1323
_StockProps=0
VersionMajor=1
VersionMinor=1
VersionInternal=4
VersionBuild=1
Logging("OnsetDelay").Log=0
Logging("OnsetTime").Log=0
Logging("DurationError").Log=0
Logging("PreRelease").Log=0
Logging("Duration").Log=0
Logging("StartTime").Log=0
Logging("OffsetTime").Log=0
Logging("FinishTime").Log=0
Logging("TimingMode").Log=0
Logging("CustomOnsetTime").Log=0
Logging("CustomOffsetTime").Log=0
Logging("ActionDelay").Log=0
Logging("ActionTime").Log=0
Logging("TargetOffsetTime").Log=0
Logging("TargetOnsetTime").Log=0
Logging("OffsetDelay").Log=0
Logging("RTTime").Log=0
Logging("ACC").Log=0
Logging("RT").Log=0
Logging("RESP").Log=0
Logging("CRESP").Log=0
Logging("Tag").Log=0
Input(0)=!Data5
_VersionPersist=1
VersionMajor=1
VersionMinor=1
VersionInternal=4
VersionBuild=1
Duration="120000"
JumpLabel=""
TimingMode=0
PreRelease="0"
OnsetSync=1
OffsetSync=0
Filename="i2.BMP"
Stretch="No"
MirrorUpDown="No"
MirrorLeftRight="No"
BackColor="black"
BackStyle="opaque"
BorderColor="black"
BorderWidth="0"
X="center"
Y="center"
Width="100%"
Height="100%"
XAlign="center"
YAlign="center"
AlignHorizontal="center"
AlignVertical="center"
ClearAfter="No"
SourceColorKey="black"
UseSourceColorKey="No"
Name="ImageDisplay6"
TypeName="ImageDisplay"
Tag=""
Notes=""

[Data5]
DeviceName="Keyboard"
DeviceClass="Keyboard"
AllowableInput="{ENTER}r"
CorrectInput=""
TimeLimit=""
MaxCount="1"
InputAction=1
SyncOwnerDuration=1
Enabled=1
FlushInputBuffer="Yes"
TerminationInput=""
UserTag=""
ResponseMode="All"
ProcessBackspace="Yes"

[Object12]
_Version=65536
_ExtentX=2646
_ExtentY=1323
_StockProps=0
VersionMajor=1
VersionMinor=1
VersionInternal=4
VersionBuild=1
Logging("OnsetDelay").Log=0
Logging("OnsetTime").Log=0
Logging("DurationError").Log=0
Logging("PreRelease").Log=0
Logging("Duration").Log=0
Logging("StartTime").Log=0
Logging("OffsetTime").Log=0
Logging("FinishTime").Log=0
Logging("TimingMode").Log=0
Logging("CustomOnsetTime").Log=0
Logging("CustomOffsetTime").Log=0
Logging("ActionDelay").Log=0
Logging("ActionTime").Log=0
Logging("TargetOffsetTime").Log=0
Logging("TargetOnsetTime").Log=0
Logging("OffsetDelay").Log=0
Logging("RTTime").Log=0
Logging("ACC").Log=0
Logging("RT").Log=0
Logging("RESP").Log=0
Logging("CRESP").Log=0
Logging("Tag").Log=0
Input(0)=!Data6
_VersionPersist=1
VersionMajor=1
VersionMinor=1
VersionInternal=4
VersionBuild=1
Duration="120000"
JumpLabel=""
TimingMode=0
PreRelease="0"
OnsetSync=1
OffsetSync=0
Filename="i3.bmp"
Stretch="No"
MirrorUpDown="No"
MirrorLeftRight="No"
BackColor="black"
BackStyle="opaque"
BorderColor="black"
BorderWidth="0"
X="center"
Y="center"
Width="100%"
Height="100%"
XAlign="center"
YAlign="center"
AlignHorizontal="center"
AlignVertical="center"
ClearAfter="No"
SourceColorKey="black"
UseSourceColorKey="No"
Name="ImageDisplay7"
TypeName="ImageDisplay"
Tag=""
Notes=""

[Data6]
DeviceName="Keyboard"
DeviceClass="Keyboard"
AllowableInput="{ENTER}"
CorrectInput=""
TimeLimit=""
MaxCount="1"
InputAction=1
SyncOwnerDuration=1
Enabled=1
FlushInputBuffer="Yes"
TerminationInput=""
UserTag=""
ResponseMode="All"
ProcessBackspace="Yes"

[Object13]
_Version=65536
_ExtentX=2646
_ExtentY=1323
_StockProps=0
VersionMajor=1
VersionMinor=1
VersionInternal=4
VersionBuild=2
_ItemList="InLine1;TextDisplay6;Slide3;TextDisplay4;TextDisplay8;Slide4;TextDisplay9"
_VersionPersist=1
FlowLines(0).Count=7
FlowLines(0).FlowItem(0).Name="InLine1"
FlowLines(0).FlowItem(1).Name="TextDisplay6"
FlowLines(0).FlowItem(2).Name="Slide3"
FlowLines(0).FlowItem(3).Name="TextDisplay4"
FlowLines(0).FlowItem(4).Name="TextDisplay8"
FlowLines(0).FlowItem(5).Name="Slide4"
FlowLines(0).FlowItem(6).Name="TextDisplay9"
LogData=1
Name="pro3"
TypeName="Procedure"
Tag=""
Notes=""

[Object14]
_Version=65536
_ExtentX=2646
_ExtentY=1323
_StockProps=0
VersionMajor=1
VersionMinor=1
VersionInternal=4
VersionBuild=1
Logging("OnsetDelay").Log=0
Logging("OnsetTime").Log=0
Logging("DurationError").Log=0
Logging("PreRelease").Log=0
Logging("Duration").Log=0
Logging("StartTime").Log=0
Logging("OffsetTime").Log=0
Logging("FinishTime").Log=0
Logging("TimingMode").Log=0
Logging("CustomOnsetTime").Log=0
Logging("CustomOffsetTime").Log=0
Logging("ActionDelay").Log=0
Logging("ActionTime").Log=0
Logging("TargetOffsetTime").Log=0
Logging("TargetOnsetTime").Log=0
Logging("OffsetDelay").Log=0
Logging("RTTime").Log=0
Logging("ACC").Log=0
Logging("RT").Log=0
Logging("RESP").Log=0
Logging("CRESP").Log=0
Logging("Tag").Log=0
_VersionPersist=1
VersionMajor=1
VersionMinor=1
VersionInternal=4
VersionBuild=1
Text="+"
ForeColor="white"
BackColor="black"
BackStyle="opaque"
BorderColor="black"
BorderWidth="0"
X="center"
Y="center"
Width="100%"
Height="100%"
XAlign="center"
YAlign="center"
AlignHorizontal="center"
AlignVertical="center"
FontName="Times New Roman"
FontSize="45"
FontBold="Yes"
FontItalic="No"
FontUnderline="No"
FontStrikeout="No"
WordWrap=1
ClearAfter="No"
Duration="500"
JumpLabel=""
TimingMode=0
PreRelease="0"
OnsetSync=1
OffsetSync=0
Name="TextDisplay6"
TypeName="TextDisplay"
Tag=""
Notes=""

[Object15]
_Version=65536
_ExtentX=2646
_ExtentY=1323
_StockProps=0
VersionMajor=1
VersionMinor=1
VersionInternal=4
VersionBuild=1
Logging("OnsetDelay").Log=0
Logging("OnsetTime").Log=0
Logging("DurationError").Log=0
Logging("PreRelease").Log=0
Logging("Duration").Log=0
Logging("StartTime").Log=0
Logging("OffsetTime").Log=0
Logging("FinishTime").Log=0
Logging("TimingMode").Log=0
Logging("CustomOnsetTime").Log=0
Logging("CustomOffsetTime").Log=0
Logging("ActionDelay").Log=0
Logging("ActionTime").Log=0
Logging("TargetOffsetTime").Log=0
Logging("TargetOnsetTime").Log=0
Logging("OffsetDelay").Log=0
Logging("RTTime").Log=0
Logging("ACC").Log=0
Logging("RT").Log=0
Logging("RESP").Log=0
Logging("CRESP").Log=0
Logging("Tag").Log=0
_VersionPersist=2
ActiveState="Default"
States.Count=1
States(1).Name="Default"
States("Default").X="center"
States("Default").Y="center"
States("Default").Width="100%"
States("Default").Height="100%"
States("Default").XAlign="center"
States("Default").YAlign="center"
States("Default").BackColor="black"
States("Default").BackStyle="opaque"
States("Default").BorderColor="black"
States("Default").BorderWidth="0"
States("Default").ClearAfter="No"
States("Default").Enabled="Yes"
States("Default").ChildCount=1
States("Default").Objects(1).Type="Image"
States("Default").Objects(1).Filename="learnpic.bmp"
States("Default").Objects(1).Stretch="No"
States("Default").Objects(1).MirrorLeftRight="No"
States("Default").Objects(1).MirrorUpDown="No"
States("Default").Objects(1).Width="75%"
States("Default").Objects(1).Height="75%"
States("Default").Objects(1).X="center"
States("Default").Objects(1).Y="center"
States("Default").Objects(1).AlignHorizontal="center"
States("Default").Objects(1).AlignVertical="center"
States("Default").Objects(1).ForeColor="black"
States("Default").Objects(1).BackColor="black"
States("Default").Objects(1).BackStyle="opaque"
States("Default").Objects(1).BorderWidth="0"
States("Default").Objects(1).BorderColor="black"
States("Default").Objects(1).XAlign="center"
States("Default").Objects(1).YAlign="center"
States("Default").Objects(1).SourceColorKey="black"
States("Default").Objects(1).UseSourceColorKey="No"
States("Default").Objects(1).Name="Image1"
Duration="[learnDuration]"
JumpLabel=""
TimingMode=0
PreRelease="0"
OnsetSync=1
OffsetSync=0
Name="Slide3"
TypeName="Slide"
Tag=""
Notes=""

[Object16]
_Version=65536
_ExtentX=2646
_ExtentY=1323
_StockProps=0
VersionMajor=1
VersionMinor=1
VersionInternal=4
VersionBuild=1
Logging("OnsetDelay").Log=0
Logging("OnsetTime").Log=0
Logging("DurationError").Log=0
Logging("PreRelease").Log=0
Logging("Duration").Log=0
Logging("StartTime").Log=0
Logging("OffsetTime").Log=0
Logging("FinishTime").Log=0
Logging("TimingMode").Log=0
Logging("CustomOnsetTime").Log=0
Logging("CustomOffsetTime").Log=0
Logging("ActionDelay").Log=0
Logging("ActionTime").Log=0
Logging("TargetOffsetTime").Log=0
Logging("TargetOnsetTime").Log=0
Logging("OffsetDelay").Log=0
Logging("RTTime").Log=0
Logging("ACC").Log=0
Logging("RT").Log=0
Logging("RESP").Log=0
Logging("CRESP").Log=0
Logging("Tag").Log=0
Input(0)=!Data7
_VersionPersist=1
VersionMajor=1
VersionMinor=1
VersionInternal=4
VersionBuild=1
Text="?"
ForeColor="white"
BackColor="black"
BackStyle="opaque"
BorderColor="black"
BorderWidth="0"
X="center"
Y="center"
Width="100%"
Height="100%"
XAlign="center"
YAlign="center"
AlignHorizontal="center"
AlignVertical="center"
FontName="Times New Roman"
FontSize="60"
FontBold="Yes"
FontItalic="No"
FontUnderline="No"
FontStrikeout="No"
WordWrap=1
ClearAfter="No"
Duration="3000"
JumpLabel=""
TimingMode=0
PreRelease="0"
OnsetSync=1
OffsetSync=0
Name="TextDisplay8"
TypeName="TextDisplay"
Tag=""
Notes=""

[Data7]
DeviceName="Keyboard"
DeviceClass="Keyboard"
AllowableInput="{SPACE}"
CorrectInput=""
TimeLimit=""
MaxCount="1"
InputAction=1
SyncOwnerDuration=1
Enabled=1
FlushInputBuffer="Yes"
TerminationInput=""
UserTag=""
ResponseMode="All"
ProcessBackspace="Yes"

[Object17]
_Version=65536
_ExtentX=2646
_ExtentY=1323
_StockProps=0
VersionMajor=1
VersionMinor=1
VersionInternal=4
VersionBuild=1
Logging("OnsetDelay").Log=-1
Logging("OnsetTime").Log=-1
Logging("DurationError").Log=-1
Logging("PreRelease").Log=0
Logging("Duration").Log=0
Logging("StartTime").Log=0
Logging("OffsetTime").Log=0
Logging("FinishTime").Log=0
Logging("TimingMode").Log=0
Logging("CustomOnsetTime").Log=0
Logging("CustomOffsetTime").Log=0
Logging("ActionDelay").Log=0
Logging("ActionTime").Log=0
Logging("TargetOffsetTime").Log=0
Logging("TargetOnsetTime").Log=0
Logging("OffsetDelay").Log=0
Logging("RTTime").Log=-1
Logging("ACC").Log=-1
Logging("RT").Log=-1
Logging("RESP").Log=-1
Logging("CRESP").Log=-1
Logging("Tag").Log=0
Input(0)=!Data8
_VersionPersist=2
ActiveState="Default"
States.Count=1
States(1).Name="Default"
States("Default").X="center"
States("Default").Y="center"
States("Default").Width="100%"
States("Default").Height="100%"
States("Default").XAlign="center"
States("Default").YAlign="center"
States("Default").BackColor="black"
States("Default").BackStyle="opaque"
States("Default").BorderColor="black"
States("Default").BorderWidth="0"
States("Default").ClearAfter="No"
States("Default").Enabled="Yes"
States("Default").ChildCount=1
States("Default").Objects(1).Type="Image"
States("Default").Objects(1).Filename="pinkface.bmp"
States("Default").Objects(1).Stretch="No"
States("Default").Objects(1).MirrorLeftRight="No"
States("Default").Objects(1).MirrorUpDown="No"
States("Default").Objects(1).Width="75%"
States("Default").Objects(1).Height="75%"
States("Default").Objects(1).X="center"
States("Default").Objects(1).Y="center"
States("Default").Objects(1).AlignHorizontal="center"
States("Default").Objects(1).AlignVertical="center"
States("Default").Objects(1).ForeColor="black"
States("Default").Objects(1).BackColor="black"
States("Default").Objects(1).BackStyle="opaque"
States("Default").Objects(1).BorderWidth="0"
States("Default").Objects(1).BorderColor="black"
States("Default").Objects(1).XAlign="center"
States("Default").Objects(1).YAlign="center"
States("Default").Objects(1).SourceColorKey="black"
States("Default").Objects(1).UseSourceColorKey="No"
States("Default").Objects(1).Name="Image1"
Duration="9000"
JumpLabel=""
TimingMode=0
PreRelease="0"
OnsetSync=1
OffsetSync=0
Name="Slide4"
TypeName="Slide"
Tag=""
Notes=""

[Data8]
DeviceName="Keyboard"
DeviceClass="Keyboard"
AllowableInput="{-SPACE}"
CorrectInput=""
TimeLimit=""
MaxCount="1"
InputAction=1
SyncOwnerDuration=1
Enabled=1
FlushInputBuffer="Yes"
TerminationInput=""
UserTag=""
ResponseMode="All"
ProcessBackspace="Yes"

[Object18]
_Version=65536
_ExtentX=2646
_ExtentY=1323
_StockProps=0
VersionMajor=1
VersionMinor=1
VersionInternal=4
VersionBuild=1
Logging("OnsetDelay").Log=0
Logging("OnsetTime").Log=0
Logging("DurationError").Log=0
Logging("PreRelease").Log=0
Logging("Duration").Log=0
Logging("StartTime").Log=0
Logging("OffsetTime").Log=0
Logging("FinishTime").Log=0
Logging("TimingMode").Log=0
Logging("CustomOnsetTime").Log=0
Logging("CustomOffsetTime").Log=0
Logging("ActionDelay").Log=0
Logging("ActionTime").Log=0
Logging("TargetOffsetTime").Log=0
Logging("TargetOnsetTime").Log=0
Logging("OffsetDelay").Log=0
Logging("RTTime").Log=0
Logging("ACC").Log=0
Logging("RT").Log=0
Logging("RESP").Log=-1
Logging("CRESP").Log=0
Logging("Tag").Log=0
Input(0)=!Data9
_VersionPersist=1
VersionMajor=1
VersionMinor=1
VersionInternal=4
VersionBuild=1
Text=""
ForeColor="black"
BackColor="black"
BackStyle="opaque"
BorderColor="black"
BorderWidth="0"
X="center"
Y="center"
Width="100%"
Height="100%"
XAlign="center"
YAlign="center"
AlignHorizontal="center"
AlignVertical="center"
FontName="Courier New"
FontSize="18"
FontBold="Yes"
FontItalic="No"
FontUnderline="No"
FontStrikeout="No"
WordWrap=1
ClearAfter="No"
Duration="3000"
JumpLabel=""
TimingMode=0
PreRelease="0"
OnsetSync=1
OffsetSync=0
Name="TextDisplay9"
TypeName="TextDisplay"
Tag=""
Notes=""

[Data9]
DeviceName="Keyboard"
DeviceClass="Keyboard"
AllowableInput="q"
CorrectInput=""
TimeLimit=""
MaxCount="1"
InputAction=1
SyncOwnerDuration=1
Enabled=1
FlushInputBuffer="Yes"
TerminationInput=""
UserTag=""
ResponseMode="All"
ProcessBackspace="Yes"

[Object19]
_Version=65536
_ExtentX=2646
_ExtentY=1323
_StockProps=0
VersionMajor=1
VersionMinor=1
VersionInternal=4
VersionBuild=1
_VersionPersist=1
Name="Label9"
TypeName="Label"
Tag=""
Notes=""

[Object20]
_Version=65536
_ExtentX=2646
_ExtentY=1323
_StockProps=0
VersionMajor=1
VersionMinor=1
VersionInternal=4
VersionBuild=1
_VersionPersist=1
Name="Label10"
TypeName="Label"
Tag=""
Notes=""

[Object21]
_Version=131072
_ExtentX=2646
_ExtentY=1323
_StockProps=0
VersionMajor=1
VersionMinor=1
VersionInternal=4
VersionBuild=1
_VersionPersist=1
Code="if ImageDisplay6.RESP=\"r\" then\n   goto Label9\nelse\n   goto Label10\nend if\n"
Name="InLine5"
TypeName="InLine"
Tag=""
Notes=""

[Object22]
_Version=131072
_ExtentX=2646
_ExtentY=1323
_StockProps=0
VersionMajor=1
VersionMinor=1
VersionInternal=4
VersionBuild=1
_VersionPersist=1
Code="set TextDisplay6.duration=random(500,1000)"
Name="InLine1"
TypeName="InLine"
Tag=""
Notes=""

[Object23]
_Version=131072
_ExtentX=2646
_ExtentY=1323
_StockProps=0
VersionMajor=1
VersionMinor=1
VersionInternal=4
VersionBuild=1
_VersionPersist=1
Code="set TextDisplay1.duration=random(500,1000)"
Name="InLine2"
TypeName="InLine"
Tag=""
Notes=""

[Object24]
_Version=65536
_ExtentX=2646
_ExtentY=1323
_StockProps=0
VersionMajor=1
VersionMinor=1
VersionInternal=4
VersionBuild=1
Logging("OnsetDelay").Log=0
Logging("OnsetTime").Log=0
Logging("DurationError").Log=0
Logging("PreRelease").Log=0
Logging("Duration").Log=0
Logging("StartTime").Log=0
Logging("OffsetTime").Log=0
Logging("FinishTime").Log=0
Logging("TimingMode").Log=0
Logging("CustomOnsetTime").Log=0
Logging("CustomOffsetTime").Log=0
Logging("ActionDelay").Log=0
Logging("ActionTime").Log=0
Logging("TargetOffsetTime").Log=0
Logging("TargetOnsetTime").Log=0
Logging("OffsetDelay").Log=0
Logging("RTTime").Log=0
Logging("ACC").Log=0
Logging("RT").Log=0
Logging("RESP").Log=0
Logging("CRESP").Log=0
Logging("Tag").Log=0
Input(0)=!Data10
_VersionPersist=1
VersionMajor=1
VersionMinor=1
VersionInternal=4
VersionBuild=1
Duration="-1"
JumpLabel=""
TimingMode=0
PreRelease="0"
OnsetSync=1
OffsetSync=0
Filename="i7.BMP"
Stretch="No"
MirrorUpDown="No"
MirrorLeftRight="No"
BackColor="black"
BackStyle="opaque"
BorderColor="black"
BorderWidth="0"
X="center"
Y="center"
Width="100%"
Height="100%"
XAlign="center"
YAlign="center"
AlignHorizontal="center"
AlignVertical="center"
ClearAfter="No"
SourceColorKey="black"
UseSourceColorKey="No"
Name="ImageDisplay5"
TypeName="ImageDisplay"
Tag=""
Notes=""

[Data10]
DeviceName="Keyboard"
DeviceClass="Keyboard"
AllowableInput="{ANY}"
CorrectInput=""
TimeLimit=""
MaxCount="1"
InputAction=1
SyncOwnerDuration=1
Enabled=1
FlushInputBuffer="Yes"
TerminationInput=""
UserTag=""
ResponseMode="All"
ProcessBackspace="Yes"

[Object25]
_Version=65536
_ExtentX=2646
_ExtentY=1323
_StockProps=0
VersionMajor=1
VersionMinor=1
VersionInternal=4
VersionBuild=1
Logging("OnsetDelay").Log=0
Logging("OnsetTime").Log=0
Logging("DurationError").Log=0
Logging("PreRelease").Log=0
Logging("Duration").Log=0
Logging("StartTime").Log=0
Logging("OffsetTime").Log=0
Logging("FinishTime").Log=0
Logging("TimingMode").Log=0
Logging("CustomOnsetTime").Log=0
Logging("CustomOffsetTime").Log=0
Logging("ActionDelay").Log=0
Logging("ActionTime").Log=0
Logging("TargetOffsetTime").Log=0
Logging("TargetOnsetTime").Log=0
Logging("OffsetDelay").Log=0
Logging("RTTime").Log=0
Logging("ACC").Log=0
Logging("RT").Log=0
Logging("RESP").Log=0
Logging("CRESP").Log=0
Logging("Tag").Log=0
_VersionPersist=1
VersionMajor=1
VersionMinor=1
VersionInternal=4
VersionBuild=1
Text="+"
ForeColor="white"
BackColor="black"
BackStyle="opaque"
BorderColor="black"
BorderWidth="0"
X="center"
Y="center"
Width="100%"
Height="100%"
XAlign="center"
YAlign="center"
AlignHorizontal="center"
AlignVertical="center"
FontName="Times New Roman"
FontSize="45"
FontBold="Yes"
FontItalic="No"
FontUnderline="No"
FontStrikeout="No"
WordWrap=1
ClearAfter="No"
Duration="500"
JumpLabel=""
TimingMode=0
PreRelease="0"
OnsetSync=1
OffsetSync=0
Name="TextDisplay4"
TypeName="TextDisplay"
Tag=""
Notes=""

[Object26]
_Version=65536
_ExtentX=2646
_ExtentY=1323
_StockProps=0
VersionMajor=1
VersionMinor=1
VersionInternal=4
VersionBuild=1
Logging("OnsetDelay").Log=0
Logging("OnsetTime").Log=0
Logging("DurationError").Log=0
Logging("PreRelease").Log=0
Logging("Duration").Log=0
Logging("StartTime").Log=0
Logging("OffsetTime").Log=0
Logging("FinishTime").Log=0
Logging("TimingMode").Log=0
Logging("CustomOnsetTime").Log=0
Logging("CustomOffsetTime").Log=0
Logging("ActionDelay").Log=0
Logging("ActionTime").Log=0
Logging("TargetOffsetTime").Log=0
Logging("TargetOnsetTime").Log=0
Logging("OffsetDelay").Log=0
Logging("RTTime").Log=0
Logging("ACC").Log=0
Logging("RT").Log=0
Logging("RESP").Log=0
Logging("CRESP").Log=0
Logging("Tag").Log=0
_VersionPersist=1
VersionMajor=1
VersionMinor=1
VersionInternal=4
VersionBuild=1
Text="+"
ForeColor="white"
BackColor="black"
BackStyle="opaque"
BorderColor="black"
BorderWidth="0"
X="center"
Y="center"
Width="100%"
Height="100%"
XAlign="center"
YAlign="center"
AlignHorizontal="center"
AlignVertical="center"
FontName="Times New Roman"
FontSize="45"
FontBold="Yes"
FontItalic="No"
FontUnderline="No"
FontStrikeout="No"
WordWrap=1
ClearAfter="No"
Duration="500"
JumpLabel=""
TimingMode=0
PreRelease="0"
OnsetSync=1
OffsetSync=0
Name="TextDisplay5"
TypeName="TextDisplay"
Tag=""
Notes=""

[UserScript]
public N as integer
