# Supplementary material for: Gender Differences in the Effect of Facial Attractiveness on Perception of Time
Source: Front Psychol. 2019 Jun 4;10:1292. doi: 10.3389/fpsyg.2019.01292 (PMC6558225; doi:10.3389/fpsyg.2019.01292)
Supplement: Supplementary file 3 [file Data_Sheet_3.zip › duration reproduction task/release.wndpos]

[Object0]
Name=Slide2
WindowState=0
Left=0
Top=0
Width=988
Height=526
[Object1]
Name=Slide3
WindowState=0
Left=26
Top=26
Width=988
Height=526
[Object2]
Name=TextDisplay1
WindowState=0
Left=78
Top=78
Width=1040
Height=625
[Object3]
Name=List3
WindowState=0
Left=234
Top=234
Width=988
Height=526
[Object4]
Name=List1
WindowState=0
Left=208
Top=208
Width=988
Height=526
[Object5]
Name=Slide1
WindowState=0
Left=26
Top=26
Width=988
Height=526
[Object6]
Name=TextDisplay2
WindowState=0
Left=104
Top=104
Width=1044
Height=629
[Object7]
Name=TextDisplay8
WindowState=0
Left=52
Top=52
Width=988
Height=526
[Object8]
Name=TextDisplay3
WindowState=0
Left=260
Top=260
Width=988
Height=526
[Object9]
Name=TextDisplay9
WindowState=0
Left=130
Top=130
Width=1044
Height=629
[Object10]
Name=ImageDisplay3
WindowState=0
Left=234
Top=234
Width=1044
Height=629
[Object11]
Name=ImageDisplay5
WindowState=0
Left=260
Top=260
Width=1044
Height=629
[Object12]
Name=ImageDisplay1
WindowState=0
Left=286
Top=286
Width=1044
Height=629
[Object13]
Name=pro3
WindowState=0
Left=112
Top=135
Width=632
Height=393
[Object14]
Name=TextDisplay6
WindowState=0
Left=0
Top=0
Width=988
Height=526
[Object15]
Name=TextDisplay4
WindowState=0
Left=0
Top=0
Width=1044
Height=629
[Object16]
Name=pro1
WindowState=0
Left=86
Top=109
Width=632
Height=393
[Object17]
Name=TextDisplay5
WindowState=2
